# Supplementary material for: Characterization of the Powdery Mildew Resistance Gene in the Elite Wheat Cultivar Jimai 23 and Its Application in Marker-Assisted Selection
Source: Front Genet. 2020 Apr 2;11:241. doi: 10.3389/fgene.2020.00241 (PMC7142250; doi:10.3389/fgene.2020.00241)
Supplement: Supplementary file 1 [file Data_Sheet_1.xlsx]

## Sheet: Table S1
Table S1. Reaction patterns of Jimai 23, documented donors with powdery mildew resistance genes in Pm2 interval and two resistant wheat cultivars (Liangxing 99, Jimai 22). Forty-two Blumeria graminis f. sp. tritici (Bgt) isolates collected from different regions of China were tested at seedling stage. Cultivars Huixianhong and Mingxian 169 were used as susceptible controls
Genetypes	Pm genes	YT01	YT02	YT03	YT04	YT05	YT06	YT07	YT08	YT10	YT11	YT12	YT13	YT14	YT16	YT17	YT18	YT19	YT20	YT21	YT22	YT23	YT24	YT25	YT26	YT27	YT28	YT29	YT30	YT31	YT32	YT33	YT34	YT35	YT36	YT37	YT38	YT39	YT40	YT41	YT42
Jimai 23	PmJM23	0	0	3	1	0	0	0	0	0	1	0	4	0;	0	4	0	0	1	0	0	0	0	0	2	0	0	0	0	0	0	0	0	0	0	0	0	0	0	0	0
Ulka/8*Cc	Pm2a	0;	0;	4	0	4	2	2	0	3	0	0	4	0;	0	4	0;	2	3	3	0	1	0;	0;	0;	0;	0;	0;	2	0;	0	0;	2	0;	0;	0	0;	4	0;	0;	0;
Tabasco	Pm48	0;	0	0	0	1	0	2	0	0	0	0	0;	0	0	1	0;	0	0	0	0	0	0	0	0	0	0	0	0	0	0	0	0	0	0	0	0	0	0	0	0
Wennong 14	PmW14	0;	0	0	0	1	0	0	0	0	0	0	3	0;	0	3	0;	0	3	2	0	0	0	0	0	0	0	0;	0	0;	0	0	0	0	0	0	0	0	0	0	0
Zhongmai 155	PmZ155	0;	0	0	0	0;	0	3	0	0	0	0	3	0;	0	4	0	0	2	2	0	0	0	0	0	0	0	0	0	0	0	0	0	0	0	0	0	0	3	0	0
Liangxing 66	PmLX66	0;	3	1	0	0	0	2	0	0	0	2	4	0;	0	4	0;	3	3	2	0	0	0	0	2	0	0	0;	3	0	0	0	0;	0	0	0	0	4	2	0;	0
Yingbo 700	PmYB700	1	0	0	0	1	0	0	0	3	0	0	3	0;	0	4	0;	2	3	2	0	0	0	0	0	0	0	0	0	0	0	0	0	0	0	0	0	0	0	0	0
Jimai 22	Pm52+PmJM23	0	0	0	0	0	0	0	0	0	0	0	4	0;	0	4	0;	0	1	1	0	0	0	0	1	0	0	0	0	0	0	0	0	0	0	0	0	0	0	0	0
Liangxing 99	PmLX99	0;	0	0	0;	0	0	0	0	0	0	0	4	0;	0	4	0;	0	3	0	0	0	3	0	1	0	0	0	0	0	0	0	0	0	0	0	0	0	0	0	0
*Infection types (IT) were scored according to a 0 to 4 scale, of which 0 = no visible symptoms and signs; 0; = necrotic flecks without sporulation; 1 = sparse aerial hypha and little sporulation, with diameter of colonies less than 1 mm; 2 = moderate aerial hypha and sporulation, with diameter of colonies less than 1 mm; 3 = thick aerial hypha and abundant sporulation, with diameter of colonies …

## Sheet: Table S2
Table S2 Validation of PmJM23-linked markers on 26 Chinese wheat cultivars/breeding lines in marker-assisted selection (MAS) breeding
No.	Wheat cultivars/breedings	Region	SWGI068	Cfd81	BWM20	BWM21	BWM25	YTU201	YTU3004	YTU3038	YTU3040	YTU3049
1	Jimai 23	Shandong Province	＋	＋	＋	＋	＋	＋	＋	＋	＋	＋
2	Tainong 18	Shandong Province	－	－	－	－	－	－	－	－	－	－
3	Hanmai 13	Hebei Province	－	－	－	－	－	－	－	－	－	－
4	Huaimai 0226	Jiangsu Province	－	－	－	－	－	－	－	－	－	－
5	Xinong 979	Shannxi Province	－	－	－	－	－	－	－	－	－	－
6	Jimai 268	Shandong Province	－	－	－	－	－	－	－	－	－	－
7	Tainong 1014	Shandong Province	－	－	－	－	－	－	－	－	－	－
8	Liangxing 619	Shandong Province	－	－	－	－	－	－	－	－	－	－
9	Shimai 15	Hebei Province	－	－	－	－	－	－	－	－	－	－
10	Jimai 21	Shandong Province	－	－	－	－	－	－	－	－	－	－
11	Jimai 20	Shandong Province	－	－	－	－	－	－	－	－	－	－
12	Shixin 828	Hebei Province	－	－	－	－	－	－	－	－	－	－
13	Shannong 1538	Shandong Province	－	－	－	－	－	－	－	－	－	－
14	Pumai 28	Henan Probince	－	－	－	－	－	－	－	－	－	－
15	Zhongmai 1751	Beijing	－	－	－	－	－	－	－	－	－	－
16	Yannong 1212	Shandong Province	－	－	－	－	－	－	－	－	－	－
17	Zhongyu 1311	Beijing	－	－	－	－	－	－	－	－	－	－
18	Zhoumai 27	Henan Probince	－	－	－	－	－	－	－	－	－	－
19	Zhengmai 085	Henan Probince	－	－	－	－	－	－	－	－	－	－
20	Wunong 6	Shannxi Province	－	－	－	－	－	－	－	－	－	－
21	Womai 8	Anhui Province	－	－	－	－	－	－	－	－	－	－
22	Jimai 229	Shandong Province	－	－	－	－	－	－	－	－	－	－
23	Gaoyou 5788	Hebei Province	－	－	－	－	－	－	－	－	－	－
24	SH4300	Shandong Province	－	－	－	－	－	－	－	－	－	－
25	Tainong 2419	Shandong Province	－	－	－	－	－	－	－	－	－	－
26	125574	Shandong Province	－	－	－	－	－	－	－	－	－	－
27	Daimai 1503	Shandong Province	－	－	－	－	－	－	－	－	－	－
* “-” represents that the markers can not amplify the polymorphic products that linked to PmJM23 in relevant cultivar genetic backgrounds, and" +" represents adverse result.

## Sheet: Table S3
Table S3 Primer sequences developed by related sequences in the targeted interval obtained by BSR-Seq
Primers	Forward primer (5'-3')	Reverse primer (5'-3')
YTU1	CAGACAGCAAACAGGCCAG	CTGCTCTCTGTTTGGTGGTG
YTU21	CAACCATGCATCAATTCTCAGA	TGTCTCCCAACCCTCAAATTG
YTU41	GAGGGAGAGCTTCGTCAACA	ATCTCTTAGCCGTGTGTGGT
YTU61	GTGCACAGTTCCTAGGTTGTC	CCACCCTACCCACACAAGAA
YTU81	ACACGTGGGAGATATAGCCG	AAGGAAGAAGGAGCTAGCCC
YTU101	GCAAAGAAGGAGAAGGAGTGG	CTGGCCACTCACTTTGAACA
YTU121	TGGCAACCGAGTCACCATAT	GGTGGCAAGCTCATCCAAAA
YTU141	TCATGCAACTTTGATGGTGCT	GCTGCCAAGACTGTTTCACA
YTU161	GCAAAGCTCGCGATACATCA	AGTTCACCCTTGGGATGAGG
YTU181	ACATTTTCTTTGGCGGGCAT	TGTTCGTCTCACTTCTTAGCCT
YTU201	GAATTCTGTTGCACCCCTGG	GGAGCTACCCGACAATCACT
YTU221	CACTTGTTTGCAGTGGGGAA	ACCTCTCTGTAGATGCTCGC
YTU241	GGGGAGAAACATGATATGATCCG	AACCCATCTTCATCGTCCCG
YTU261	ACAACACAGACACACACACG	GGCTTCCCAACAACTATCACA
YTU281	GGGCATATTTCCTTCAACCGG	CAATTCGGACTCCCATGGG
YTU301	ACGTCTCTTCCTCTGCTTCC	GGATGATAGAGAGGGCGCTT
YTU321	ACATCTCCTAGCCAGCAGTG	TTTGCGGGAGGAGGAAGAAC
YTU341	GGGCGGTAAAGATTGTGTGT	CAGAATCCGGATGCACACAC
YTU361	TCCCTCGAACTTGGCTGTAT	TGGCAATGGAGATGAGTTGG
YTU381	CCAATCCAACCCGAACATCC	TCTGTCTTTCTGTTTGCGCA
YTU401	CAGTTGATTCAGCGGCAGAA	TCAAGGGGATTCAGCCTCAA
YTU421	ATGCAGCGAGGGAATTCAAC	GTGAGGGCTTAGCTGAGGAA
YTU441	CCATGTGACTTTCTTGGTACGT	CATGTCGCTTCCTGTACTGT
YTU461	CCAACGGTATAACAACTACATGC	GGTAGCTTGTCCACTTTGCC
YTU481	GTGACGCTACTTACATATTGAGC	TTCCGCATTTGTTCAAGCCT
YTU501	TCAGTGGAGGAGGAGCAGGA	TCCTATCTTCTCCAACCGGC
YTU521	CGCCTCTCCTCTTTCTCTGT	CGTTTCCACTTATCCAGCGT
YTU541	CATCACCCTCCCCGATCTTT	AGTCAATCTAGCAGGCTTCCT
YTU561	ACGTCAAGAATCTTCGTCGG	TTGGGTTCAACGAGCATCC
YTU581	TGACCGTATAATCACCGCAAC	AGTTGACATGATGCCACCTT
YTU601	CTGAGTGCCCTGATCGTCA	TAGCACCCGTCAACCTTCC
YTU621	CTTATGCTCATACCGCGGTG	GTTGTTGTCGCCACCTAAGG
YTU641	CGGGCTAAGTGATCAACAGG	ACACCGGATCTGTTTTCCCT
YTU661	TTCCTTACAAGCCTCAACGG	AGCTTATTCTACGCTCTGGC
YTU681	AGAGGGAGAGGGAAAGGGAA	CTAAGGGAGAGAGAGGGAAGC
YTU701	TACCTAGGCTTTGATTGGGC	TGCTTTCTCTAGGCTAATGATGC
YTU721	GCCACCGCTTCTACTTCTTG	GATCTTCCCTTCGTCCCTGT
YTU741	GAACCACCCCGCAAACAAAA	AAAAGAAGGGAGGGCAGGG
YTU761	AGGCACCAGAACACTTGAGA	CCTCTGGGCATTTCTGGATG
YTU781	GTGGCCGTCAGTTTTCCATA	GGATGAACAAGTTTGGCTAGGA
YTU801	GCTTCTGGGCGTAATTCTGT	ACTTGACTGCTGGGCTCTAG
YTU821	AGATGACGCGAGGGATGTC	GTAGTTCCTGCCTTTCCTGC
YTU841	AGAGGACCCATGTAACCAGC	CCGGTAGGCCTCGCTATTT
YTU844	AACAACAACACCGGCAACC	ACATTCTGAACTCGCTCTGC
YTU845	GAGGGCATCAAGTTCCAGCT	CGCCCAGAACATCTTGTCAT
YTU846	AGCAACAAAAGGACCATGGC	TGACGGATCAGGCAAGTCC
YTU847	CCCAGATGCTACACGAGGAA	TGTCTTCTCCTATCACGGGG
YTU848	GTCAACGTCATCTTCACCTCC	GATCTGAGGGACCCGACTTG
YTU849	TCACGCCGCTCTCACATCT	GGTCAACACGCTGCTCAAC
YTU850	AGACAGAGCAGACAAACCCT	CACGTGTCCTCATCTTTGCC
YTU851	CGTCAAGTCGTCCAACATCC	ATTGTGGTGGTGGACGAGG
YTU852	AAGAAGAAGGGGCCGAAGAA	AGAACTCCTCCTTCGTCGG
YTU3001	GAGCTGAGGACTTGGAAGGT	AGCAAAGGAAGCAGTGAGGA
YTU3002	GCATGGCAGGAATGACAGAC	GCAAAATAGCGCCAACCTTG
YTU3003	TTACCCTTGAAGCGTGCAAC	TGTGTGAGTGTGTGCTTTGT
YTU3004	GACATGCCACCACACCATAC	TGAGCTACCTAACCCAACCG
YTU3005	AGGACGTGCGTTGCTTATTT	ACGCGATGACATGCACTAAC
YTU3006	GCAACTCCCATTCTGCCAAA	GGTCAGGGTCAGATGGTTCT
YTU3007	GACATTGGCGTTCGTTGGTA	CCTATGGTGCCGCTTAGAGA
YTU3008	CAAGCTTGGTGTCGACTGAG	GCAAACTAAGGAGATCGCCG
YTU3009	TACTCCACGTCTGTCCATCG	TGAAGGGCGCATCATTCATC
YTU3010	TGTGCACCAAACTGATGTCG	ATCCCTTGCTTGCTTGTGTG
YTU3011	TGGAAGAGAGACACCCATGG	TGAGCCAATTTGTTGCGGAA
YTU3012	TTCGGAGCGGTCTTTTGTTG	TATTTCGATCAGAGGGGCCA
YTU3013	TTGGGTGAATGTGTGTGTGT	ATCACCTACATATCCGGCGG
YTU3014	ACTTGGACGGAGGTTGGATT	GTCGTTTGCCAAGGGAGAAG
YTU3015	ACCCATAAACTCATTGCGCA	CCTTCTTGGTCTCACTGGGT
YTU3016	TGACTGTTGTTGTGGAAGGG	TAATCGGCCAGGACCTTCAC
YTU3017	ACCAACTGTTACGTCTCTTCCT	TCTTCCCTGCAATGTACATCA
YTU3018	TGACCGGATGCAGATGAGC	CATCCCGTACAGCATCTCCA
YTU3019	TTCAGGTGTTGCTTTGGTGG	ATACCAATTACACCCGGCCT
YTU3020	GGCAACAACGTTGGTACCAA	GGACACTTTTCCCTTGCCAT
YTU3021	TCGCTTGTTTTGCTTGCTGA	ACGCCTCCAGTAGAACGAAA
YTU3022	CCCTAGAGACCCGTGAGAGA	CTGTCGATGCCAACGTGTTT
YTU3023	GGGACTGCAGGTTGAATAATGG	CATGTGCTTTCCAACAATGCA
YTU3024	GGGATAGGAGTAGCGACAGG	GAATGGGAGGCTGAGATTGC
YTU3025	TGGCGAAGTTCCATATTTTGC	GAGTGGGTTAGTAGGCAGGG
YTU3026	TCTCACAATGCACGCACATA	AGCTCAGCCTACTCCTTGTT
YTU3027	ATCCGACTGACTAGAGCTGC	CACCATGCATGCACGTAGAT
YTU3028	ATCTGGACGGTTCTTGGGAG	ATACACGAACGGAGGAAGCA
YTU3029	GGGCAGCGGTAAAGTTGTTT	TGAAAAGGGATGCGTGGAAG
YTU3030	TATCTGACGGGATTTGGGGT	CAAATCCCAAAACGACGCAC
YTU3031	ACACTATGGACCGAAATTGGC	GGGGTCGTTAGTGTTTGCTC
YTU3032	CTGGATCACGTTCGTTTCGA	CCCCTCTGATACGTCTCCAA
YTU3033	AGAGGGAAAAGAGGGAGGGA	AGGTTTCGAGTGATTCCGGT
YTU3034	CAGCGGACGACAAAGTAACC	AGTTGTCGGATGTGTTGGAA
YTU3035	TATGTCAGGTTCGGTCCAGC	ACGGTTCACATAAACGACGG
YTU3036	CGGATGATTCAGCTTTGGGG	TGTGCTTTGCTCGCTGTAAG
YTU3037	AATGGGCCATGGTGAAGAGA	AGAAGGAAGAGGGAGAGGGG
YTU3038	AGCACTTGTATTCGAGCCCT	GGCATGGGTTCGTACTAGGT
YTU3039	ACTCCACCACCAATCCTCTG	CACGTCAAAGATACAGGGCG
YTU3040	TTGGAGACGTACAGAGACCG	CAATCTCTTTCGGGGTGTCG
YTU3041	CATCCCAGTCGTATCTCCCC	AAAACGGCACTTGGACTCAC
YTU3042	AACACATGTAGGCCCCGAAG	GCGACCCCATTTATTACCAGG
YTU3043	ACTTTTATGCGTACCTAGGTGC	CTAACCAGAGGCTAGATCAAAGA
YTU3044	TAAACCCCACACCCGCTAAG	GGCAGGTCCCACTCTCATAG
YTU3045	CATCCGAACCACTACGAACT	ACAGGTGTAGCTAGGAGTACA
YTU3046	CGTGGAGGTAGTTTTGGTGC	CTCCTACTCCTCCTCCTCGT
YTU3047	AAAACTCTCTCCCACACCCC	GGAGTTGGGGAAGACGATGA
YTU3048	GCGTGGTTGGCGTAGTTTTA	GGGGTCAGCGATATTCCGTA
YTU3049	GAGATTGTGTTTTCCATTGCGG	CAGGACACATCATCGCATCA
YTU3050	CGCGGCGTATCTTGAGTTTA	CCGGTGTCAAGAGAGGAAGT
YTU3051	AGCTATGTGACCCTGTGCAT	CAAGGAAGAGAAAACCCGGC
YTU3052	CCCTGACTTTATTTCTCGCCA	AGACAGCGACGACTTCTCAA
YTU3053	GGTTCGGGTTTGTTGTCCTC	CCCCACAAGTTTTCAAGGCA
YTU3054	ATGGTTCGGGTTTGTTGTCC	TCGCGAGCCATAATGTGTTG
YTU3055	TTTGGGAGGACTTAGAGCCG	TGCCATCATTGTACATGCCC
YTU3056	TCGATGGACAAGAACGAACA	GGCCCTGACACCACATAAAC

## Sheet: Table S4
	Table S4 SSRscreening results in the candidate interval
#SSR_ID	Chromosome Interval	SSR_Start	SSR_End	SSR_Length	SSR_Type	SSR
chr5D:96890-17231414_10009962_10009971_10_0	chr5D:96890-17231414	10009962	10009971	10	p1	(A)10
chr5D:96890-17231414_10011618_10011627_10_0	chr5D:96890-17231414	10011618	10011627	10	p1	(T)10
chr5D:96890-17231414_10020123_10020133_11_0	chr5D:96890-17231414	10020123	10020133	11	p1	(G)11
chr5D:96890-17231414_10033351_10033360_10_0	chr5D:96890-17231414	10033351	10033360	10	p1	(G)10
chr5D:96890-17231414_10054791_10054804_14_0	chr5D:96890-17231414	10054791	10054804	14	p2	(AC)7
chr5D:96890-17231414_10063425_10063451_27_0	chr5D:96890-17231414	10063425	10063451	27	p3	(CCT)9
chr5D:96890-17231414_10076903_10076914_12_0	chr5D:96890-17231414	10076903	10076914	12	p2	(AC)6
chr5D:96890-17231414_1008166_1008175_10_0	chr5D:96890-17231414	1008166	1008175	10	p1	(C)10
chr5D:96890-17231414_10101744_10101753_10_0	chr5D:96890-17231414	10101744	10101753	10	p1	(A)10
chr5D:96890-17231414_10211509_10211523_15_0	chr5D:96890-17231414	10211509	10211523	15	p3	(TAT)5
chr5D:96890-17231414_10223206_10223229_24_0	chr5D:96890-17231414	10223206	10223229	24	p2	(CT)12
chr5D:96890-17231414_10268503_10268513_11_0	chr5D:96890-17231414	10268503	10268513	11	p1	(A)11
chr5D:96890-17231414_10293696_10293715_20_0	chr5D:96890-17231414	10293696	10293715	20	p2	(CA)10
chr5D:96890-17231414_10294417_10294430_14_0	chr5D:96890-17231414	10294417	10294430	14	p2	(CT)7
chr5D:96890-17231414_10316639_10316677_39_0	chr5D:96890-17231414	10316639	10316677	39	p3	(CAA)13
chr5D:96890-17231414_10358512_10358521_10_0	chr5D:96890-17231414	10358512	10358521	10	p1	(C)10
chr5D:96890-17231414_10362515_10362524_10_0	chr5D:96890-17231414	10362515	10362524	10	p1	(C)10
chr5D:96890-17231414_10370530_10370563_34_0	chr5D:96890-17231414	10370530	10370563	34	c	(GAA)5gtggaag(T)12
chr5D:96890-17231414_10372653_10372662_10_0	chr5D:96890-17231414	10372653	10372662	10	p1	(T)10
chr5D:96890-17231414_10396448_10396463_16_0	chr5D:96890-17231414	10396448	10396463	16	p2	(TA)8
chr5D:96890-17231414_10397352_10397363_12_0	chr5D:96890-17231414	10397352	10397363	12	p1	(T)12
chr5D:96890-17231414_10399210_10399223_14_0	chr5D:96890-17231414	10399210	10399223	14	p2	(CT)7
chr5D:96890-17231414_10399454_10399463_10_0	chr5D:96890-17231414	10399454	10399463	10	p1	(A)10
chr5D:96890-17231414_10400078_10400089_12_0	chr5D:96890-17231414	10400078	10400089	12	p2	(GT)6
chr5D:96890-17231414_10424314_10424328_15_0	chr5D:96890-17231414	10424314	10424328	15	p3	(GCG)5
chr5D:96890-17231414_10424863_10424883_21_0	chr5D:96890-17231414	10424863	10424883	21	p3	(TGC)7
chr5D:96890-17231414_10447555_10447572_18_0	chr5D:96890-17231414	10447555	10447572	18	p3	(TCA)6
chr5D:96890-17231414_10510237_10510248_12_0	chr5D:96890-17231414	10510237	10510248	12	p2	(AG)6
chr5D:96890-17231414_10514957_10514972_16_0	chr5D:96890-17231414	10514957	10514972	16	p2	(AT)8
chr5D:96890-17231414_1053976_1054023_48_0	chr5D:96890-17231414	1053976	1054023	48	c	(GA)6gggagagagagatagaaagagg(GA)7
chr5D:96890-17231414_10557092_10557101_10_0	chr5D:96890-17231414	10557092	10557101	10	p1	(T)10
chr5D:96890-17231414_10580739_10580762_24_0	chr5D:96890-17231414	10580739	10580762	24	p4	(CATG)6
chr5D:96890-17231414_10580974_10580991_18_0	chr5D:96890-17231414	10580974	10580991	18	p3	(TCC)6
chr5D:96890-17231414_10603592_10603606_15_0	chr5D:96890-17231414	10603592	10603606	15	p3	(GAA)5
chr5D:96890-17231414_10609382_10609396_15_0	chr5D:96890-17231414	10609382	10609396	15	p3	(GAA)5
chr5D:96890-17231414_10679079_10679099_21_0	chr5D:96890-17231414	10679079	10679099	21	p3	(GCG)7
chr5D:96890-17231414_10683034_10683043_10_0	chr5D:96890-17231414	10683034	10683043	10	p1	(T)10
chr5D:96890-17231414_10689464_10689473_10_0	chr5D:96890-17231414	10689464	10689473	10	p1	(A)10
chr5D:96890-17231414_10694945_10694956_12_0	chr5D:96890-17231414	10694945	10694956	12	p2	(GA)6
chr5D:96890-17231414_10696596_10696605_10_0	chr5D:96890-17231414	10696596	10696605	10	p1	(T)10
chr5D:96890-17231414_10698781_10698790_10_0	chr5D:96890-17231414	10698781	10698790	10	p1	(G)10
chr5D:96890-17231414_10699031_10699040_10_0	chr5D:96890-17231414	10699031	10699040	10	p1	(G)10
chr5D:96890-17231414_10709438_10709447_10_0	chr5D:96890-17231414	10709438	10709447	10	p1	(C)10
chr5D:96890-17231414_10712587_10712616_30_0	chr5D:96890-17231414	10712587	10712616	30	p2	(CA)15
chr5D:96890-17231414_10745877_10745894_18_0	chr5D:96890-17231414	10745877	10745894	18	p3	(TCC)6
chr5D:96890-17231414_10797361_10797372_12_0	chr5D:96890-17231414	10797361	10797372	12	p1	(G)12
chr5D:96890-17231414_10800999_10801016_18_0	chr5D:96890-17231414	10800999	10801016	18	p3	(ACA)6
chr5D:96890-17231414_10804066_10804083_18_0	chr5D:96890-17231414	10804066	10804083	18	p3	(CAG)6
chr5D:96890-17231414_10846814_10846829_16_0	chr5D:96890-17231414	10846814	10846829	16	p2	(CT)8
chr5D:96890-17231414_10883472_10883481_10_0	chr5D:96890-17231414	10883472	10883481	10	p1	(C)10
chr5D:96890-17231414_10892899_10892912_14_0	chr5D:96890-17231414	10892899	10892912	14	p2	(AT)7
chr5D:96890-17231414_10931543_10931566_24_0	chr5D:96890-17231414	10931543	10931566	24	p2	(GA)12
chr5D:96890-17231414_10945490_10945501_12_0	chr5D:96890-17231414	10945490	10945501	12	p2	(TC)6
chr5D:96890-17231414_1101035_1101046_12_0	chr5D:96890-17231414	1101035	1101046	12	p2	(TG)6
chr5D:96890-17231414_11044255_11044272_18_0	chr5D:96890-17231414	11044255	11044272	18	p3	(TGA)6
chr5D:96890-17231414_11048088_11048120_33_0	chr5D:96890-17231414	11048088	11048120	33	p3	(TTG)11
chr5D:96890-17231414_11051274_11051283_10_0	chr5D:96890-17231414	11051274	11051283	10	p1	(A)10
chr5D:96890-17231414_11113562_11113571_10_0	chr5D:96890-17231414	11113562	11113571	10	p1	(C)10
chr5D:96890-17231414_11116697_11116708_12_0	chr5D:96890-17231414	11116697	11116708	12	p1	(G)12
chr5D:96890-17231414_11119746_11119760_15_0	chr5D:96890-17231414	11119746	11119760	15	p1	(A)15
chr5D:96890-17231414_11122124_11122133_10_0	chr5D:96890-17231414	11122124	11122133	10	p1	(T)10
chr5D:96890-17231414_11144925_11144934_10_0	chr5D:96890-17231414	11144925	11144934	10	p1	(T)10
chr5D:96890-17231414_11148284_11148293_10_0	chr5D:96890-17231414	11148284	11148293	10	p1	(A)10
chr5D:96890-17231414_11152072_11152083_12_0	chr5D:96890-17231414	11152072	11152083	12	p2	(AG)6
chr5D:96890-17231414_1119031_1119041_11_0	chr5D:96890-17231414	1119031	1119041	11	p1	(C)11
chr5D:96890-17231414_11201309_11201324_16_0	chr5D:96890-17231414	11201309	11201324	16	p2	(TG)8
chr5D:96890-17231414_11224396_11224424_29_0	chr5D:96890-17231414	11224396	11224424	29	c	(CA)7a(AG)7
chr5D:96890-17231414_11244471_11244485_15_0	chr5D:96890-17231414	11244471	11244485	15	p3	(ATG)5
chr5D:96890-17231414_11457268_11457285_18_0	chr5D:96890-17231414	11457268	11457285	18	p3	(CAG)6
chr5D:96890-17231414_11472949_11473006_58_0	chr5D:96890-17231414	11472949	11473006	58	p2	(CT)29
chr5D:96890-17231414_11515750_11515761_12_0	chr5D:96890-17231414	11515750	11515761	12	p2	(GA)6
chr5D:96890-17231414_11529116_11529126_11_0	chr5D:96890-17231414	11529116	11529126	11	p1	(C)11
chr5D:96890-17231414_11532540_11532549_10_0	chr5D:96890-17231414	11532540	11532549	10	p1	(A)10
chr5D:96890-17231414_11554610_11554641_32_0	chr5D:96890-17231414	11554610	11554641	32	p2	(CT)16
chr5D:96890-17231414_11622251_11622265_15_0	chr5D:96890-17231414	11622251	11622265	15	p3	(AAC)5
chr5D:96890-17231414_11646409_11646420_12_0	chr5D:96890-17231414	11646409	11646420	12	p1	(C)12
chr5D:96890-17231414_11653645_11653656_12_0	chr5D:96890-17231414	11653645	11653656	12	p2	(GA)6
chr5D:96890-17231414_11665187_11665196_10_0	chr5D:96890-17231414	11665187	11665196	10	p1	(A)10
chr5D:96890-17231414_11667622_11667637_16_0	chr5D:96890-17231414	11667622	11667637	16	p2	(GA)8
chr5D:96890-17231414_11704_11718_15_0	chr5D:96890-17231414	11704	11718	15	p3	(CGC)5
chr5D:96890-17231414_11744508_11744521_14_0	chr5D:96890-17231414	11744508	11744521	14	p2	(CA)7
chr5D:96890-17231414_11745906_11745933_28_0	chr5D:96890-17231414	11745906	11745933	28	p2	(GA)14
chr5D:96890-17231414_11755363_11755376_14_0	chr5D:96890-17231414	11755363	11755376	14	p2	(CT)7
chr5D:96890-17231414_1175985_1175995_11_0	chr5D:96890-17231414	1175985	1175995	11	p1	(C)11
chr5D:96890-17231414_11760306_11760315_10_0	chr5D:96890-17231414	11760306	11760315	10	p1	(T)10
chr5D:96890-17231414_1176605_1176670_66_0	chr5D:96890-17231414	1176605	1176670	66	c	(CT)19ccgtcgctag(CT)9
chr5D:96890-17231414_11777428_11777437_10_0	chr5D:96890-17231414	11777428	11777437	10	p1	(C)10
chr5D:96890-17231414_11788651_11788661_11_0	chr5D:96890-17231414	11788651	11788661	11	p1	(T)11
chr5D:96890-17231414_11793423_11793434_12_0	chr5D:96890-17231414	11793423	11793434	12	p2	(TA)6
chr5D:96890-17231414_11794657_11794670_14_0	chr5D:96890-17231414	11794657	11794670	14	p2	(AC)7
chr5D:96890-17231414_11825540_11825551_12_0	chr5D:96890-17231414	11825540	11825551	12	p1	(C)12
chr5D:96890-17231414_11852130_11852209_80_0	chr5D:96890-17231414	11852130	11852209	80	c	(TG)6tcagctggacaacgcatctctg(TC)23
chr5D:96890-17231414_11900085_11900094_10_0	chr5D:96890-17231414	11900085	11900094	10	p1	(T)10
chr5D:96890-17231414_11902625_11902634_10_0	chr5D:96890-17231414	11902625	11902634	10	p1	(A)10
chr5D:96890-17231414_11925419_11925432_14_0	chr5D:96890-17231414	11925419	11925432	14	p2	(GA)7
chr5D:96890-17231414_11945650_11945662_13_0	chr5D:96890-17231414	11945650	11945662	13	p1	(T)13
chr5D:96890-17231414_11946209_11946250_42_0	chr5D:96890-17231414	11946209	11946250	42	c	(TCATC)5a(TG)8
chr5D:96890-17231414_11946926_11946935_10_0	chr5D:96890-17231414	11946926	11946935	10	p1	(T)10
chr5D:96890-17231414_11963833_11963856_24_0	chr5D:96890-17231414	11963833	11963856	24	p3	(CTT)8
chr5D:96890-17231414_11965932_11965943_12_0	chr5D:96890-17231414	11965932	11965943	12	p1	(T)12
chr5D:96890-17231414_11978776_11978787_12_0	chr5D:96890-17231414	11978776	11978787	12	p2	(GA)6
chr5D:96890-17231414_11997675_11997722_48_0	chr5D:96890-17231414	11997675	11997722	48	p3	(TCA)16
chr5D:96890-17231414_12029811_12029821_11_0	chr5D:96890-17231414	12029811	12029821	11	p1	(G)11
chr5D:96890-17231414_12040461_12040478_18_0	chr5D:96890-17231414	12040461	12040478	18	p3	(GGA)6
chr5D:96890-17231414_12073403_12073413_11_0	chr5D:96890-17231414	12073403	12073413	11	p1	(G)11
chr5D:96890-17231414_12098453_12098473_21_0	chr5D:96890-17231414	12098453	12098473	21	p3	(AAC)7
chr5D:96890-17231414_12109316_12109333_18_0	chr5D:96890-17231414	12109316	12109333	18	p3	(GAA)6
chr5D:96890-17231414_12115304_12115313_10_0	chr5D:96890-17231414	12115304	12115313	10	p1	(C)10
chr5D:96890-17231414_12220178_12220192_15_0	chr5D:96890-17231414	12220178	12220192	15	p3	(GGT)5
chr5D:96890-17231414_12243658_12243671_14_0	chr5D:96890-17231414	12243658	12243671	14	p2	(TA)7
chr5D:96890-17231414_12265143_12265157_15_0	chr5D:96890-17231414	12265143	12265157	15	p3	(GCA)5
chr5D:96890-17231414_12271319_12271332_14_0	chr5D:96890-17231414	12271319	12271332	14	p2	(GA)7
chr5D:96890-17231414_12298499_12298510_12_0	chr5D:96890-17231414	12298499	12298510	12	p2	(CT)6
chr5D:96890-17231414_12304677_12304728_52_0	chr5D:96890-17231414	12304677	12304728	52	p2	(AT)26
chr5D:96890-17231414_12336415_12336426_12_0	chr5D:96890-17231414	12336415	12336426	12	p2	(CT)6
chr5D:96890-17231414_12336754_12336769_16_0	chr5D:96890-17231414	12336754	12336769	16	p2	(TC)8
chr5D:96890-17231414_1239150_1239175_26_0	chr5D:96890-17231414	1239150	1239175	26	p2	(CA)13
chr5D:96890-17231414_12410938_12410947_10_0	chr5D:96890-17231414	12410938	12410947	10	p1	(C)10
chr5D:96890-17231414_12412025_12412038_14_0	chr5D:96890-17231414	12412025	12412038	14	p2	(TC)7
chr5D:96890-17231414_12448807_12448821_15_0	chr5D:96890-17231414	12448807	12448821	15	p3	(CCT)5
chr5D:96890-17231414_12465826_12465840_15_0	chr5D:96890-17231414	12465826	12465840	15	p3	(TCA)5
chr5D:96890-17231414_12499070_12499084_15_0	chr5D:96890-17231414	12499070	12499084	15	p3	(AAT)5
chr5D:96890-17231414_12506735_12506749_15_0	chr5D:96890-17231414	12506735	12506749	15	p3	(GCT)5
chr5D:96890-17231414_12510068_12510078_11_0	chr5D:96890-17231414	12510068	12510078	11	p1	(A)11
chr5D:96890-17231414_12555344_12555358_15_0	chr5D:96890-17231414	12555344	12555358	15	p3	(TGT)5
chr5D:96890-17231414_12594984_12594993_10_0	chr5D:96890-17231414	12594984	12594993	10	p1	(A)10
chr5D:96890-17231414_12595515_12595525_11_0	chr5D:96890-17231414	12595515	12595525	11	p1	(G)11
chr5D:96890-17231414_12626469_12626481_13_0	chr5D:96890-17231414	12626469	12626481	13	p1	(G)13
chr5D:96890-17231414_12626881_12626935_55_0	chr5D:96890-17231414	12626881	12626935	55	c	(TG)6cgcgcgcgtgtgtgtgtgagagagagagg(GA)7
chr5D:96890-17231414_12650757_12650768_12_0	chr5D:96890-17231414	12650757	12650768	12	p1	(C)12
chr5D:96890-17231414_12717114_12717126_13_0	chr5D:96890-17231414	12717114	12717126	13	p1	(C)13
chr5D:96890-17231414_12761482_12761533_52_0	chr5D:96890-17231414	12761482	12761533	52	c	(GAG)6aacaaccctccccccgagg(AGA)5
chr5D:96890-17231414_12771263_12771282_20_0	chr5D:96890-17231414	12771263	12771282	20	p4	(GTGG)5
chr5D:96890-17231414_12772966_12772976_11_0	chr5D:96890-17231414	12772966	12772976	11	p1	(C)11
chr5D:96890-17231414_12773396_12773407_12_0	chr5D:96890-17231414	12773396	12773407	12	p1	(C)12
chr5D:96890-17231414_12776627_12776638_12_0	chr5D:96890-17231414	12776627	12776638	12	p2	(GA)6
chr5D:96890-17231414_12783634_12783648_15_0	chr5D:96890-17231414	12783634	12783648	15	p3	(GTT)5
chr5D:96890-17231414_12786734_12786748_15_0	chr5D:96890-17231414	12786734	12786748	15	p3	(GCT)5
chr5D:96890-17231414_12828325_12828334_10_0	chr5D:96890-17231414	12828325	12828334	10	p1	(T)10
chr5D:96890-17231414_12881739_12881756_18_0	chr5D:96890-17231414	12881739	12881756	18	p3	(TTG)6
chr5D:96890-17231414_12888068_12888077_10_0	chr5D:96890-17231414	12888068	12888077	10	p1	(A)10
chr5D:96890-17231414_12896139_12896148_10_0	chr5D:96890-17231414	12896139	12896148	10	p1	(A)10
chr5D:96890-17231414_12897595_12897606_12_0	chr5D:96890-17231414	12897595	12897606	12	p2	(TC)6
chr5D:96890-17231414_12920642_12920655_14_0	chr5D:96890-17231414	12920642	12920655	14	p2	(AG)7
chr5D:96890-17231414_12979408_12979418_11_0	chr5D:96890-17231414	12979408	12979418	11	p1	(G)11
chr5D:96890-17231414_13048567_13048604_38_0	chr5D:96890-17231414	13048567	13048604	38	c	(CAA)7aa(AAC)5
chr5D:96890-17231414_13053891_13053910_20_0	chr5D:96890-17231414	13053891	13053910	20	p4	(TGCA)5
chr5D:96890-17231414_13056732_13056789_58_0	chr5D:96890-17231414	13056732	13056789	58	p2	(AT)29
chr5D:96890-17231414_13076598_13076609_12_0	chr5D:96890-17231414	13076598	13076609	12	p2	(AT)6
chr5D:96890-17231414_13077339_13077374_36_0	chr5D:96890-17231414	13077339	13077374	36	p2	(GA)18
chr5D:96890-17231414_13180411_13180428_18_0	chr5D:96890-17231414	13180411	13180428	18	p3	(GAA)6
chr5D:96890-17231414_13187898_13187907_10_0	chr5D:96890-17231414	13187898	13187907	10	p1	(T)10
chr5D:96890-17231414_13213848_13213858_11_0	chr5D:96890-17231414	13213848	13213858	11	p1	(G)11
chr5D:96890-17231414_13215155_13215164_10_0	chr5D:96890-17231414	13215155	13215164	10	p1	(A)10
chr5D:96890-17231414_13221418_13221429_12_0	chr5D:96890-17231414	13221418	13221429	12	p2	(AG)6
chr5D:96890-17231414_13234953_13234962_10_0	chr5D:96890-17231414	13234953	13234962	10	p1	(T)10
chr5D:96890-17231414_13298296_13298307_12_0	chr5D:96890-17231414	13298296	13298307	12	p1	(T)12
chr5D:96890-17231414_13306668_13306685_18_0	chr5D:96890-17231414	13306668	13306685	18	p2	(GA)9
chr5D:96890-17231414_13345311_13345322_12_0	chr5D:96890-17231414	13345311	13345322	12	p1	(C)12
chr5D:96890-17231414_13351744_13351758_15_0	chr5D:96890-17231414	13351744	13351758	15	p3	(CGC)5
chr5D:96890-17231414_13373367_13373384_18_0	chr5D:96890-17231414	13373367	13373384	18	p2	(GA)9
chr5D:96890-17231414_13374755_13374765_11_0	chr5D:96890-17231414	13374755	13374765	11	p1	(C)11
chr5D:96890-17231414_1338733_1338746_14_0	chr5D:96890-17231414	1338733	1338746	14	p2	(AC)7
chr5D:96890-17231414_1343398_1343408_11_0	chr5D:96890-17231414	1343398	1343408	11	p1	(C)11
chr5D:96890-17231414_13459368_13459381_14_0	chr5D:96890-17231414	13459368	13459381	14	p2	(TC)7
chr5D:96890-17231414_13471322_13471336_15_0	chr5D:96890-17231414	13471322	13471336	15	p3	(GAA)5
chr5D:96890-17231414_13516617_13516630_14_0	chr5D:96890-17231414	13516617	13516630	14	p2	(CT)7
chr5D:96890-17231414_13540456_13540465_10_0	chr5D:96890-17231414	13540456	13540465	10	p1	(T)10
chr5D:96890-17231414_13623185_13623194_10_0	chr5D:96890-17231414	13623185	13623194	10	p1	(T)10
chr5D:96890-17231414_13623588_13623600_13_0	chr5D:96890-17231414	13623588	13623600	13	p1	(T)13
chr5D:96890-17231414_13625689_13625699_11_0	chr5D:96890-17231414	13625689	13625699	11	p1	(A)11
chr5D:96890-17231414_13630852_13630871_20_0	chr5D:96890-17231414	13630852	13630871	20	p4	(GACA)5
chr5D:96890-17231414_13631959_13631968_10_0	chr5D:96890-17231414	13631959	13631968	10	p1	(T)10
chr5D:96890-17231414_13632260_13632270_11_0	chr5D:96890-17231414	13632260	13632270	11	p1	(T)11
chr5D:96890-17231414_13691923_13691941_19_0	chr5D:96890-17231414	13691923	13691941	19	p1	(A)19
chr5D:96890-17231414_13692456_13692465_10_0	chr5D:96890-17231414	13692456	13692465	10	p1	(A)10
chr5D:96890-17231414_13694289_13694299_11_0	chr5D:96890-17231414	13694289	13694299	11	p1	(A)11
chr5D:96890-17231414_13753073_13753084_12_0	chr5D:96890-17231414	13753073	13753084	12	p2	(CT)6
chr5D:96890-17231414_1377725_1377740_16_0	chr5D:96890-17231414	1377725	1377740	16	p2	(AT)8
chr5D:96890-17231414_13781871_13781881_11_0	chr5D:96890-17231414	13781871	13781881	11	p1	(T)11
chr5D:96890-17231414_13803866_13803875_10_0	chr5D:96890-17231414	13803866	13803875	10	p1	(A)10
chr5D:96890-17231414_13812433_13812442_10_0	chr5D:96890-17231414	13812433	13812442	10	p1	(T)10
chr5D:96890-17231414_13813532_13813541_10_0	chr5D:96890-17231414	13813532	13813541	10	p1	(T)10
chr5D:96890-17231414_13815936_13815945_10_0	chr5D:96890-17231414	13815936	13815945	10	p1	(T)10
chr5D:96890-17231414_13830411_13830420_10_0	chr5D:96890-17231414	13830411	13830420	10	p1	(T)10
chr5D:96890-17231414_13830597_13830606_10_0	chr5D:96890-17231414	13830597	13830606	10	p1	(T)10
chr5D:96890-17231414_13857837_13857849_13_0	chr5D:96890-17231414	13857837	13857849	13	p1	(G)13
chr5D:96890-17231414_13860994_13861008_15_0	chr5D:96890-17231414	13860994	13861008	15	p3	(CAG)5
chr5D:96890-17231414_13879013_13879027_15_0	chr5D:96890-17231414	13879013	13879027	15	p3	(GCG)5
chr5D:96890-17231414_13901799_13901809_11_0	chr5D:96890-17231414	13901799	13901809	11	p1	(C)11
chr5D:96890-17231414_13932771_13932785_15_0	chr5D:96890-17231414	13932771	13932785	15	p3	(GCT)5
chr5D:96890-17231414_13941857_13941876_20_0	chr5D:96890-17231414	13941857	13941876	20	p2	(CT)10
chr5D:96890-17231414_13967102_13967125_24_0	chr5D:96890-17231414	13967102	13967125	24	p3	(TCC)8
chr5D:96890-17231414_13984647_13984658_12_0	chr5D:96890-17231414	13984647	13984658	12	p2	(TG)6
chr5D:96890-17231414_14008344_14008354_11_0	chr5D:96890-17231414	14008344	14008354	11	p1	(G)11
chr5D:96890-17231414_14010731_14010748_18_0	chr5D:96890-17231414	14010731	14010748	18	p2	(TC)9
chr5D:96890-17231414_14018133_14018143_11_0	chr5D:96890-17231414	14018133	14018143	11	p1	(T)11
chr5D:96890-17231414_14023863_14023877_15_0	chr5D:96890-17231414	14023863	14023877	15	p3	(GTT)5
chr5D:96890-17231414_14042298_14042312_15_0	chr5D:96890-17231414	14042298	14042312	15	p3	(CAG)5
chr5D:96890-17231414_14065097_14065107_11_0	chr5D:96890-17231414	14065097	14065107	11	p1	(G)11
chr5D:96890-17231414_14193946_14193956_11_0	chr5D:96890-17231414	14193946	14193956	11	p1	(C)11
chr5D:96890-17231414_14202657_14202670_14_0	chr5D:96890-17231414	14202657	14202670	14	p2	(TC)7
chr5D:96890-17231414_14211453_14211479_27_0	chr5D:96890-17231414	14211453	14211479	27	p3	(AAG)9
chr5D:96890-17231414_14235398_14235441_44_0	chr5D:96890-17231414	14235398	14235441	44	p2	(AG)22
chr5D:96890-17231414_14314952_14315001_50_0	chr5D:96890-17231414	14314952	14315001	50	p2	(TC)25
chr5D:96890-17231414_14429064_14429075_12_0	chr5D:96890-17231414	14429064	14429075	12	p2	(CT)6
chr5D:96890-17231414_14431576_14431586_11_0	chr5D:96890-17231414	14431576	14431586	11	p1	(C)11
chr5D:96890-17231414_14434619_14434633_15_0	chr5D:96890-17231414	14434619	14434633	15	p3	(GAT)5
chr5D:96890-17231414_14437459_14437468_10_0	chr5D:96890-17231414	14437459	14437468	10	p1	(A)10
chr5D:96890-17231414_14439969_14439978_10_0	chr5D:96890-17231414	14439969	14439978	10	p1	(T)10
chr5D:96890-17231414_14450220_14450231_12_0	chr5D:96890-17231414	14450220	14450231	12	p2	(CT)6
chr5D:96890-17231414_14458336_14458345_10_0	chr5D:96890-17231414	14458336	14458345	10	p1	(A)10
chr5D:96890-17231414_14464692_14464701_10_0	chr5D:96890-17231414	14464692	14464701	10	p1	(A)10
chr5D:96890-17231414_14466429_14466438_10_0	chr5D:96890-17231414	14466429	14466438	10	p1	(A)10
chr5D:96890-17231414_14477811_14477824_14_0	chr5D:96890-17231414	14477811	14477824	14	p2	(TG)7
chr5D:96890-17231414_14482457_14482467_11_0	chr5D:96890-17231414	14482457	14482467	11	p1	(G)11
chr5D:96890-17231414_14494392_14494403_12_0	chr5D:96890-17231414	14494392	14494403	12	p1	(C)12
chr5D:96890-17231414_1450546_1450559_14_0	chr5D:96890-17231414	1450546	1450559	14	p2	(TA)7
chr5D:96890-17231414_14514041_14514060_20_0	chr5D:96890-17231414	14514041	14514060	20	p2	(AT)10
chr5D:96890-17231414_14547449_14547460_12_0	chr5D:96890-17231414	14547449	14547460	12	p2	(TC)6
chr5D:96890-17231414_14551849_14551859_11_0	chr5D:96890-17231414	14551849	14551859	11	p1	(G)11
chr5D:96890-17231414_1457270_1457281_12_0	chr5D:96890-17231414	1457270	1457281	12	p2	(GA)6
chr5D:96890-17231414_14604903_14604917_15_0	chr5D:96890-17231414	14604903	14604917	15	p3	(GGA)5
chr5D:96890-17231414_14619959_14619988_30_0	chr5D:96890-17231414	14619959	14619988	30	c	(GA)6gg(GA)8
chr5D:96890-17231414_14639983_14639992_10_0	chr5D:96890-17231414	14639983	14639992	10	p1	(T)10
chr5D:96890-17231414_14643994_14644014_21_0	chr5D:96890-17231414	14643994	14644014	21	p3	(GAG)7
chr5D:96890-17231414_14669437_14669447_11_0	chr5D:96890-17231414	14669437	14669447	11	p1	(G)11
chr5D:96890-17231414_1469944_1469955_12_0	chr5D:96890-17231414	1469944	1469955	12	p2	(TA)6
chr5D:96890-17231414_14717928_14717941_14_0	chr5D:96890-17231414	14717928	14717941	14	p2	(TC)7
chr5D:96890-17231414_14736555_14736569_15_0	chr5D:96890-17231414	14736555	14736569	15	p3	(TCC)5
chr5D:96890-17231414_14759050_14759063_14_0	chr5D:96890-17231414	14759050	14759063	14	p2	(AC)7
chr5D:96890-17231414_14779562_14779591_30_0	chr5D:96890-17231414	14779562	14779591	30	p2	(GA)15
chr5D:96890-17231414_14809782_14809806_25_0	chr5D:96890-17231414	14809782	14809806	25	p5	(ACAAT)5
chr5D:96890-17231414_14817186_14817200_15_0	chr5D:96890-17231414	14817186	14817200	15	p3	(GGC)5
chr5D:96890-17231414_14843283_14843327_45_0	chr5D:96890-17231414	14843283	14843327	45	c	(CT)6cc(CT)9t(TC)6
chr5D:96890-17231414_14845647_14845657_11_0	chr5D:96890-17231414	14845647	14845657	11	p1	(C)11
chr5D:96890-17231414_14845836_14845850_15_0	chr5D:96890-17231414	14845836	14845850	15	p3	(CAC)5
chr5D:96890-17231414_14848241_14848256_16_0	chr5D:96890-17231414	14848241	14848256	16	p2	(CT)8
chr5D:96890-17231414_1486833_1486860_28_0	chr5D:96890-17231414	1486833	1486860	28	p4	(GAAA)7
chr5D:96890-17231414_14871930_14871949_20_0	chr5D:96890-17231414	14871930	14871949	20	p4	(TTTG)5
chr5D:96890-17231414_148978_148991_14_0	chr5D:96890-17231414	148978	148991	14	p2	(GA)7
chr5D:96890-17231414_14917472_14917486_15_0	chr5D:96890-17231414	14917472	14917486	15	p3	(GCA)5
chr5D:96890-17231414_1494350_1494364_15_0	chr5D:96890-17231414	1494350	1494364	15	p3	(AAG)5
chr5D:96890-17231414_14963073_14963082_10_0	chr5D:96890-17231414	14963073	14963082	10	p1	(A)10
chr5D:96890-17231414_14981740_14981749_10_0	chr5D:96890-17231414	14981740	14981749	10	p1	(T)10
chr5D:96890-17231414_1502418_1502428_11_0	chr5D:96890-17231414	1502418	1502428	11	p1	(T)11
chr5D:96890-17231414_1504902_1504911_10_0	chr5D:96890-17231414	1504902	1504911	10	p1	(A)10
chr5D:96890-17231414_1507357_1507367_11_0	chr5D:96890-17231414	1507357	1507367	11	p1	(A)11
chr5D:96890-17231414_15078090_15078107_18_0	chr5D:96890-17231414	15078090	15078107	18	p3	(GTA)6
chr5D:96890-17231414_15121259_15121268_10_0	chr5D:96890-17231414	15121259	15121268	10	p1	(T)10
chr5D:96890-17231414_15121858_15121887_30_0	chr5D:96890-17231414	15121858	15121887	30	p6	(GGTTAT)5
chr5D:96890-17231414_15123176_15123188_13_0	chr5D:96890-17231414	15123176	15123188	13	p1	(G)13
chr5D:96890-17231414_15133419_15133433_15_0	chr5D:96890-17231414	15133419	15133433	15	p3	(GGC)5
chr5D:96890-17231414_15134333_15134356_24_0	chr5D:96890-17231414	15134333	15134356	24	p3	(CCA)8
chr5D:96890-17231414_15136988_15136997_10_0	chr5D:96890-17231414	15136988	15136997	10	p1	(T)10
chr5D:96890-17231414_1513894_1513914_21_0	chr5D:96890-17231414	1513894	1513914	21	p3	(TTC)7
chr5D:96890-17231414_1514176_1514199_24_0	chr5D:96890-17231414	1514176	1514199	24	p4	(ATTC)6
chr5D:96890-17231414_15170681_15170690_10_0	chr5D:96890-17231414	15170681	15170690	10	p1	(G)10
chr5D:96890-17231414_15199757_15199774_18_0	chr5D:96890-17231414	15199757	15199774	18	p3	(CCG)6
chr5D:96890-17231414_15221070_15221079_10_0	chr5D:96890-17231414	15221070	15221079	10	p1	(A)10
chr5D:96890-17231414_15227625_15227640_16_0	chr5D:96890-17231414	15227625	15227640	16	p2	(CA)8
chr5D:96890-17231414_15268571_15268582_12_0	chr5D:96890-17231414	15268571	15268582	12	p2	(AG)6
chr5D:96890-17231414_15322953_15322970_18_0	chr5D:96890-17231414	15322953	15322970	18	p3	(CCA)6
chr5D:96890-17231414_15334458_15334467_10_0	chr5D:96890-17231414	15334458	15334467	10	p1	(A)10
chr5D:96890-17231414_15341663_15341677_15_0	chr5D:96890-17231414	15341663	15341677	15	p3	(GAG)5
chr5D:96890-17231414_15399906_15399918_13_0	chr5D:96890-17231414	15399906	15399918	13	p1	(G)13
chr5D:96890-17231414_15424465_15424484_20_0	chr5D:96890-17231414	15424465	15424484	20	p4	(CCTC)5
chr5D:96890-17231414_154366_154387_22_0	chr5D:96890-17231414	154366	154387	22	p2	(GA)11
chr5D:96890-17231414_15441714_15441728_15_0	chr5D:96890-17231414	15441714	15441728	15	p3	(ATG)5
chr5D:96890-17231414_15460431_15460440_10_0	chr5D:96890-17231414	15460431	15460440	10	p1	(T)10
chr5D:96890-17231414_15472188_15472198_11_0	chr5D:96890-17231414	15472188	15472198	11	p1	(T)11
chr5D:96890-17231414_15474105_15474115_11_0	chr5D:96890-17231414	15474105	15474115	11	p1	(T)11
chr5D:96890-17231414_15475074_15475083_10_0	chr5D:96890-17231414	15475074	15475083	10	p1	(A)10
chr5D:96890-17231414_15476604_15476615_12_0	chr5D:96890-17231414	15476604	15476615	12	p1	(T)12
chr5D:96890-17231414_15477041_15477050_10_0	chr5D:96890-17231414	15477041	15477050	10	p1	(T)10
chr5D:96890-17231414_15477965_15477975_11_0	chr5D:96890-17231414	15477965	15477975	11	p1	(G)11
chr5D:96890-17231414_1549772_1549787_16_0	chr5D:96890-17231414	1549772	1549787	16	p2	(TA)8
chr5D:96890-17231414_15507034_15507048_15_0	chr5D:96890-17231414	15507034	15507048	15	p3	(GGA)5
chr5D:96890-17231414_15522438_15522455_18_0	chr5D:96890-17231414	15522438	15522455	18	p2	(TC)9
chr5D:96890-17231414_15550476_15550486_11_0	chr5D:96890-17231414	15550476	15550486	11	p1	(C)11
chr5D:96890-17231414_15562217_15562229_13_0	chr5D:96890-17231414	15562217	15562229	13	p1	(C)13
chr5D:96890-17231414_15563736_15563749_14_0	chr5D:96890-17231414	15563736	15563749	14	p2	(GT)7
chr5D:96890-17231414_15579359_15579369_11_0	chr5D:96890-17231414	15579359	15579369	11	p1	(T)11
chr5D:96890-17231414_15597216_15597225_10_0	chr5D:96890-17231414	15597216	15597225	10	p1	(T)10
chr5D:96890-17231414_15606773_15606787_15_0	chr5D:96890-17231414	15606773	15606787	15	p3	(CGG)5
chr5D:96890-17231414_15631000_15631009_10_0	chr5D:96890-17231414	15631000	15631009	10	p1	(A)10
chr5D:96890-17231414_15647768_15647782_15_0	chr5D:96890-17231414	15647768	15647782	15	p3	(GAA)5
chr5D:96890-17231414_15663272_15663283_12_0	chr5D:96890-17231414	15663272	15663283	12	p2	(TC)6
chr5D:96890-17231414_1578405_1578416_12_0	chr5D:96890-17231414	1578405	1578416	12	p2	(GA)6
chr5D:96890-17231414_15830634_15830644_11_0	chr5D:96890-17231414	15830634	15830644	11	p1	(C)11
chr5D:96890-17231414_15835472_15835515_44_0	chr5D:96890-17231414	15835472	15835515	44	p2	(TA)22
chr5D:96890-17231414_1585346_1585360_15_0	chr5D:96890-17231414	1585346	1585360	15	p3	(CAG)5
chr5D:96890-17231414_15859606_15859625_20_0	chr5D:96890-17231414	15859606	15859625	20	p4	(CTCC)5
chr5D:96890-17231414_15859922_15859931_10_0	chr5D:96890-17231414	15859922	15859931	10	p1	(T)10
chr5D:96890-17231414_15880844_15880855_12_0	chr5D:96890-17231414	15880844	15880855	12	p2	(CA)6
chr5D:96890-17231414_15881287_15881298_12_0	chr5D:96890-17231414	15881287	15881298	12	p2	(CT)6
chr5D:96890-17231414_15927572_15927583_12_0	chr5D:96890-17231414	15927572	15927583	12	p2	(CA)6
chr5D:96890-17231414_15929688_15929697_10_0	chr5D:96890-17231414	15929688	15929697	10	p1	(A)10
chr5D:96890-17231414_15995496_15995506_11_0	chr5D:96890-17231414	15995496	15995506	11	p1	(C)11
chr5D:96890-17231414_16030740_16030751_12_0	chr5D:96890-17231414	16030740	16030751	12	p1	(C)12
chr5D:96890-17231414_16043985_16043998_14_0	chr5D:96890-17231414	16043985	16043998	14	p2	(CT)7
chr5D:96890-17231414_16149828_16149863_36_0	chr5D:96890-17231414	16149828	16149863	36	p2	(TC)18
chr5D:96890-17231414_1617006_1617020_15_0	chr5D:96890-17231414	1617006	1617020	15	p3	(GAG)5
chr5D:96890-17231414_16176031_16176042_12_0	chr5D:96890-17231414	16176031	16176042	12	p1	(C)12
chr5D:96890-17231414_1617679_1617699_21_0	chr5D:96890-17231414	1617679	1617699	21	p3	(TTG)7
chr5D:96890-17231414_16196419_16196433_15_0	chr5D:96890-17231414	16196419	16196433	15	p3	(AGT)5
chr5D:96890-17231414_16228426_16228445_20_0	chr5D:96890-17231414	16228426	16228445	20	p4	(AAAT)5
chr5D:96890-17231414_16247799_16247808_10_0	chr5D:96890-17231414	16247799	16247808	10	p1	(C)10
chr5D:96890-17231414_16276860_16276869_10_0	chr5D:96890-17231414	16276860	16276869	10	p1	(G)10
chr5D:96890-17231414_1628434_1628445_12_0	chr5D:96890-17231414	1628434	1628445	12	p1	(T)12
chr5D:96890-17231414_1629795_1629809_15_0	chr5D:96890-17231414	1629795	1629809	15	p3	(GGC)5
chr5D:96890-17231414_16328059_16328074_16_0	chr5D:96890-17231414	16328059	16328074	16	p2	(AC)8
chr5D:96890-17231414_1632856_1632866_11_0	chr5D:96890-17231414	1632856	1632866	11	p1	(C)11
chr5D:96890-17231414_16333047_16333068_22_0	chr5D:96890-17231414	16333047	16333068	22	p2	(TA)11
chr5D:96890-17231414_16343956_16343969_14_0	chr5D:96890-17231414	16343956	16343969	14	p2	(TA)7
chr5D:96890-17231414_16374012_16374053_42_0	chr5D:96890-17231414	16374012	16374053	42	p2	(AT)21
chr5D:96890-17231414_16397854_16397871_18_0	chr5D:96890-17231414	16397854	16397871	18	p2	(GA)9
chr5D:96890-17231414_16476268_16476279_12_0	chr5D:96890-17231414	16476268	16476279	12	p2	(TA)6
chr5D:96890-17231414_16502018_16502030_13_0	chr5D:96890-17231414	16502018	16502030	13	p1	(A)13
chr5D:96890-17231414_166557_166568_12_0	chr5D:96890-17231414	166557	166568	12	p2	(TC)6
chr5D:96890-17231414_16670665_16670676_12_0	chr5D:96890-17231414	16670665	16670676	12	p2	(TC)6
chr5D:96890-17231414_16684604_16684618_15_0	chr5D:96890-17231414	16684604	16684618	15	p3	(CTG)5
chr5D:96890-17231414_166867_166880_14_0	chr5D:96890-17231414	166867	166880	14	p2	(AC)7
chr5D:96890-17231414_16693919_16693929_11_0	chr5D:96890-17231414	16693919	16693929	11	p1	(G)11
chr5D:96890-17231414_16708717_16708726_10_0	chr5D:96890-17231414	16708717	16708726	10	p1	(A)10
chr5D:96890-17231414_16721832_16721841_10_0	chr5D:96890-17231414	16721832	16721841	10	p1	(G)10
chr5D:96890-17231414_16746302_16746312_11_0	chr5D:96890-17231414	16746302	16746312	11	p1	(C)11
chr5D:96890-17231414_16759820_16759837_18_0	chr5D:96890-17231414	16759820	16759837	18	p3	(CCA)6
chr5D:96890-17231414_16824486_16824500_15_0	chr5D:96890-17231414	16824486	16824500	15	p3	(CCG)5
chr5D:96890-17231414_16844209_16844219_11_0	chr5D:96890-17231414	16844209	16844219	11	p1	(T)11
chr5D:96890-17231414_16871611_16871620_10_0	chr5D:96890-17231414	16871611	16871620	10	p1	(T)10
chr5D:96890-17231414_16909643_16909654_12_0	chr5D:96890-17231414	16909643	16909654	12	p2	(TC)6
chr5D:96890-17231414_16961443_16961452_10_0	chr5D:96890-17231414	16961443	16961452	10	p1	(T)10
chr5D:96890-17231414_1696341_1696353_13_0	chr5D:96890-17231414	1696341	1696353	13	p1	(T)13
chr5D:96890-17231414_1696769_1696780_12_0	chr5D:96890-17231414	1696769	1696780	12	p2	(TA)6
chr5D:96890-17231414_16988997_16989011_15_0	chr5D:96890-17231414	16988997	16989011	15	p3	(TTC)5
chr5D:96890-17231414_16996294_16996309_16_0	chr5D:96890-17231414	16996294	16996309	16	p2	(AT)8
chr5D:96890-17231414_17017111_17017122_12_0	chr5D:96890-17231414	17017111	17017122	12	p2	(TA)6
chr5D:96890-17231414_17021703_17021720_18_0	chr5D:96890-17231414	17021703	17021720	18	p3	(CCT)6
chr5D:96890-17231414_17044983_17044992_10_0	chr5D:96890-17231414	17044983	17044992	10	p1	(C)10
chr5D:96890-17231414_172713_172726_14_0	chr5D:96890-17231414	172713	172726	14	p2	(GA)7
chr5D:96890-17231414_172908_172923_16_0	chr5D:96890-17231414	172908	172923	16	p2	(GA)8
chr5D:96890-17231414_173401_173412_12_0	chr5D:96890-17231414	173401	173412	12	p2	(CA)6
chr5D:96890-17231414_1776782_1776795_14_0	chr5D:96890-17231414	1776782	1776795	14	p2	(TC)7
chr5D:96890-17231414_1790553_1790564_12_0	chr5D:96890-17231414	1790553	1790564	12	p2	(AG)6
chr5D:96890-17231414_1829534_1829579_46_0	chr5D:96890-17231414	1829534	1829579	46	p2	(AT)23
chr5D:96890-17231414_1864434_1864447_14_0	chr5D:96890-17231414	1864434	1864447	14	p2	(AT)7
chr5D:96890-17231414_1912436_1912462_27_0	chr5D:96890-17231414	1912436	1912462	27	p3	(TCT)9
chr5D:96890-17231414_1955173_1955200_28_0	chr5D:96890-17231414	1955173	1955200	28	p4	(TCCT)7
chr5D:96890-17231414_1977341_1977352_12_0	chr5D:96890-17231414	1977341	1977352	12	p1	(C)12
chr5D:96890-17231414_2011404_2011414_11_0	chr5D:96890-17231414	2011404	2011414	11	p1	(A)11
chr5D:96890-17231414_202302_202313_12_0	chr5D:96890-17231414	202302	202313	12	p2	(GA)6
chr5D:96890-17231414_2027507_2027518_12_0	chr5D:96890-17231414	2027507	2027518	12	p1	(C)12
chr5D:96890-17231414_2033326_2033335_10_0	chr5D:96890-17231414	2033326	2033335	10	p1	(A)10
chr5D:96890-17231414_2039033_2039047_15_0	chr5D:96890-17231414	2039033	2039047	15	p3	(CCT)5
chr5D:96890-17231414_2045811_2045823_13_0	chr5D:96890-17231414	2045811	2045823	13	p1	(A)13
chr5D:96890-17231414_2095947_2095961_15_0	chr5D:96890-17231414	2095947	2095961	15	p3	(TTC)5
chr5D:96890-17231414_2110672_2110687_16_0	chr5D:96890-17231414	2110672	2110687	16	p2	(TC)8
chr5D:96890-17231414_2155061_2155080_20_0	chr5D:96890-17231414	2155061	2155080	20	p4	(CCAT)5
chr5D:96890-17231414_2156448_2156458_11_0	chr5D:96890-17231414	2156448	2156458	11	p1	(A)11
chr5D:96890-17231414_2178310_2178319_10_0	chr5D:96890-17231414	2178310	2178319	10	p1	(A)10
chr5D:96890-17231414_2181631_2181642_12_0	chr5D:96890-17231414	2181631	2181642	12	p1	(T)12
chr5D:96890-17231414_2194434_2194443_10_0	chr5D:96890-17231414	2194434	2194443	10	p1	(T)10
chr5D:96890-17231414_2202660_2202679_20_0	chr5D:96890-17231414	2202660	2202679	20	p2	(GA)10
chr5D:96890-17231414_2208915_2208929_15_0	chr5D:96890-17231414	2208915	2208929	15	p3	(CCA)5
chr5D:96890-17231414_2213664_2213677_14_0	chr5D:96890-17231414	2213664	2213677	14	p2	(AT)7
chr5D:96890-17231414_2215798_2215821_24_0	chr5D:96890-17231414	2215798	2215821	24	p3	(GAG)8
chr5D:96890-17231414_2217971_2217980_10_0	chr5D:96890-17231414	2217971	2217980	10	p1	(A)10
chr5D:96890-17231414_2220734_2220743_10_0	chr5D:96890-17231414	2220734	2220743	10	p1	(C)10
chr5D:96890-17231414_227117_227130_14_0	chr5D:96890-17231414	227117	227130	14	p2	(TC)7
chr5D:96890-17231414_228086_228095_10_0	chr5D:96890-17231414	228086	228095	10	p1	(T)10
chr5D:96890-17231414_2281733_2281753_21_0	chr5D:96890-17231414	2281733	2281753	21	p3	(TAC)7
chr5D:96890-17231414_2291197_2291211_15_0	chr5D:96890-17231414	2291197	2291211	15	p3	(GGT)5
chr5D:96890-17231414_2299404_2299415_12_0	chr5D:96890-17231414	2299404	2299415	12	p2	(TC)6
chr5D:96890-17231414_2323710_2323721_12_0	chr5D:96890-17231414	2323710	2323721	12	p2	(CT)6
chr5D:96890-17231414_2328890_2328993_104_0	chr5D:96890-17231414	2328890	2328993	104	c	(GT)13ttgaaagaggagtagatagattattatcaagatcgatgtgccaccctaatccttcggtgccgggta(GT)6
chr5D:96890-17231414_2331902_2331913_12_0	chr5D:96890-17231414	2331902	2331913	12	p2	(TC)6
chr5D:96890-17231414_2379522_2379551_30_0	chr5D:96890-17231414	2379522	2379551	30	p2	(GA)15
chr5D:96890-17231414_2383253_2383266_14_0	chr5D:96890-17231414	2383253	2383266	14	p2	(GA)7
chr5D:96890-17231414_2401324_2401335_12_0	chr5D:96890-17231414	2401324	2401335	12	p2	(AG)6
chr5D:96890-17231414_2407281_2407292_12_0	chr5D:96890-17231414	2407281	2407292	12	p2	(CT)6
chr5D:96890-17231414_2414182_2414191_10_0	chr5D:96890-17231414	2414182	2414191	10	p1	(A)10
chr5D:96890-17231414_242407_242417_11_0	chr5D:96890-17231414	242407	242417	11	p1	(T)11
chr5D:96890-17231414_2428079_2428088_10_0	chr5D:96890-17231414	2428079	2428088	10	p1	(T)10
chr5D:96890-17231414_2461891_2461900_10_0	chr5D:96890-17231414	2461891	2461900	10	p1	(G)10
chr5D:96890-17231414_2512876_2512889_14_0	chr5D:96890-17231414	2512876	2512889	14	p2	(TC)7
chr5D:96890-17231414_2513696_2513720_25_0	chr5D:96890-17231414	2513696	2513720	25	p5	(TGGAT)5
chr5D:96890-17231414_2562730_2562744_15_0	chr5D:96890-17231414	2562730	2562744	15	p3	(TCC)5
chr5D:96890-17231414_2563165_2563176_12_0	chr5D:96890-17231414	2563165	2563176	12	p1	(A)12
chr5D:96890-17231414_2563826_2563843_18_0	chr5D:96890-17231414	2563826	2563843	18	p3	(CAA)6
chr5D:96890-17231414_2570635_2570644_10_0	chr5D:96890-17231414	2570635	2570644	10	p1	(T)10
chr5D:96890-17231414_2576581_2576590_10_0	chr5D:96890-17231414	2576581	2576590	10	p1	(A)10
chr5D:96890-17231414_2594799_2594830_32_0	chr5D:96890-17231414	2594799	2594830	32	p2	(AG)16
chr5D:96890-17231414_2648132_2648151_20_0	chr5D:96890-17231414	2648132	2648151	20	p4	(TTAA)5
chr5D:96890-17231414_2684091_2684114_24_0	chr5D:96890-17231414	2684091	2684114	24	p3	(GTT)8
chr5D:96890-17231414_2691331_2691340_10_0	chr5D:96890-17231414	2691331	2691340	10	p1	(A)10
chr5D:96890-17231414_2704028_2704051_24_0	chr5D:96890-17231414	2704028	2704051	24	p3	(CTC)8
chr5D:96890-17231414_2789406_2789420_15_0	chr5D:96890-17231414	2789406	2789420	15	p3	(GGC)5
chr5D:96890-17231414_2811480_2811531_52_0	chr5D:96890-17231414	2811480	2811531	52	c	(TCC)5gatgacgagtcagggcactccg(CCT)5
chr5D:96890-17231414_2848314_2848359_46_0	chr5D:96890-17231414	2848314	2848359	46	p2	(TA)23
chr5D:96890-17231414_2859345_2859368_24_0	chr5D:96890-17231414	2859345	2859368	24	p3	(AAC)8
chr5D:96890-17231414_2930479_2930496_18_0	chr5D:96890-17231414	2930479	2930496	18	p2	(TC)9
chr5D:96890-17231414_293939_293950_12_0	chr5D:96890-17231414	293939	293950	12	p2	(CA)6
chr5D:96890-17231414_2975896_2975905_10_0	chr5D:96890-17231414	2975896	2975905	10	p1	(T)10
chr5D:96890-17231414_3009958_3009969_12_0	chr5D:96890-17231414	3009958	3009969	12	p2	(AG)6
chr5D:96890-17231414_3024060_3024073_14_0	chr5D:96890-17231414	3024060	3024073	14	p2	(GA)7
chr5D:96890-17231414_3030943_3030962_20_0	chr5D:96890-17231414	3030943	3030962	20	p4	(TGTA)5
chr5D:96890-17231414_3031907_3031917_11_0	chr5D:96890-17231414	3031907	3031917	11	p1	(T)11
chr5D:96890-17231414_3039571_3039582_12_0	chr5D:96890-17231414	3039571	3039582	12	p1	(C)12
chr5D:96890-17231414_3045210_3045219_10_0	chr5D:96890-17231414	3045210	3045219	10	p1	(T)10
chr5D:96890-17231414_3087605_3087626_22_0	chr5D:96890-17231414	3087605	3087626	22	p2	(TC)11
chr5D:96890-17231414_3108411_3108423_13_0	chr5D:96890-17231414	3108411	3108423	13	p1	(C)13
chr5D:96890-17231414_3116829_3116838_10_0	chr5D:96890-17231414	3116829	3116838	10	p1	(T)10
chr5D:96890-17231414_3132104_3132113_10_0	chr5D:96890-17231414	3132104	3132113	10	p1	(A)10
chr5D:96890-17231414_3135775_3135784_10_0	chr5D:96890-17231414	3135775	3135784	10	p1	(A)10
chr5D:96890-17231414_3140944_3140953_10_0	chr5D:96890-17231414	3140944	3140953	10	p1	(T)10
chr5D:96890-17231414_3148508_3148569_62_0	chr5D:96890-17231414	3148508	3148569	62	p2	(AG)31
chr5D:96890-17231414_3180661_3180674_14_0	chr5D:96890-17231414	3180661	3180674	14	p2	(TA)7
chr5D:96890-17231414_3184099_3184109_11_0	chr5D:96890-17231414	3184099	3184109	11	p1	(T)11
chr5D:96890-17231414_3217380_3217437_58_0	chr5D:96890-17231414	3217380	3217437	58	p2	(AT)29
chr5D:96890-17231414_3218930_3218944_15_0	chr5D:96890-17231414	3218930	3218944	15	p3	(CTG)5
chr5D:96890-17231414_323578_323591_14_0	chr5D:96890-17231414	323578	323591	14	p2	(CA)7
chr5D:96890-17231414_3254711_3254722_12_0	chr5D:96890-17231414	3254711	3254722	12	p2	(GA)6
chr5D:96890-17231414_3256923_3256934_12_0	chr5D:96890-17231414	3256923	3256934	12	p2	(AT)6
chr5D:96890-17231414_3282682_3282696_15_0	chr5D:96890-17231414	3282682	3282696	15	p3	(CCT)5
chr5D:96890-17231414_3284467_3284514_48_0	chr5D:96890-17231414	3284467	3284514	48	c	(CT)7atctatcta(TC)6g(CT)6
chr5D:96890-17231414_3342474_3342488_15_0	chr5D:96890-17231414	3342474	3342488	15	p3	(GAA)5
chr5D:96890-17231414_3360264_3360273_10_0	chr5D:96890-17231414	3360264	3360273	10	p1	(C)10
chr5D:96890-17231414_3421245_3421256_12_0	chr5D:96890-17231414	3421245	3421256	12	p1	(T)12
chr5D:96890-17231414_3425347_3425366_20_0	chr5D:96890-17231414	3425347	3425366	20	p4	(GCAT)5
chr5D:96890-17231414_3431651_3431661_11_0	chr5D:96890-17231414	3431651	3431661	11	p1	(C)11
chr5D:96890-17231414_3442039_3442056_18_0	chr5D:96890-17231414	3442039	3442056	18	p3	(CAT)6
chr5D:96890-17231414_3451301_3451315_15_0	chr5D:96890-17231414	3451301	3451315	15	p3	(GCA)5
chr5D:96890-17231414_3454129_3454138_10_0	chr5D:96890-17231414	3454129	3454138	10	p1	(A)10
chr5D:96890-17231414_3456743_3456760_18_0	chr5D:96890-17231414	3456743	3456760	18	p3	(GAG)6
chr5D:96890-17231414_3459204_3459215_12_0	chr5D:96890-17231414	3459204	3459215	12	p2	(TA)6
chr5D:96890-17231414_3460469_3460483_15_0	chr5D:96890-17231414	3460469	3460483	15	p3	(GAC)5
chr5D:96890-17231414_3466506_3466516_11_0	chr5D:96890-17231414	3466506	3466516	11	p1	(A)11
chr5D:96890-17231414_3470238_3470247_10_0	chr5D:96890-17231414	3470238	3470247	10	p1	(A)10
chr5D:96890-17231414_3478599_3478616_18_0	chr5D:96890-17231414	3478599	3478616	18	p3	(CGT)6
chr5D:96890-17231414_3494106_3494141_36_0	chr5D:96890-17231414	3494106	3494141	36	p2	(AG)18
chr5D:96890-17231414_3496605_3496614_10_0	chr5D:96890-17231414	3496605	3496614	10	p1	(A)10
chr5D:96890-17231414_3509555_3509566_12_0	chr5D:96890-17231414	3509555	3509566	12	p1	(C)12
chr5D:96890-17231414_3518014_3518023_10_0	chr5D:96890-17231414	3518014	3518023	10	p1	(T)10
chr5D:96890-17231414_353033_353050_18_0	chr5D:96890-17231414	353033	353050	18	p2	(CT)9
chr5D:96890-17231414_35495_35505_11_0	chr5D:96890-17231414	35495	35505	11	p1	(G)11
chr5D:96890-17231414_3559634_3559651_18_0	chr5D:96890-17231414	3559634	3559651	18	p3	(TGC)6
chr5D:96890-17231414_356364_356379_16_0	chr5D:96890-17231414	356364	356379	16	p2	(CT)8
chr5D:96890-17231414_3566656_3566667_12_0	chr5D:96890-17231414	3566656	3566667	12	p2	(GT)6
chr5D:96890-17231414_357233_357246_14_0	chr5D:96890-17231414	357233	357246	14	p2	(GA)7
chr5D:96890-17231414_3573905_3573915_11_0	chr5D:96890-17231414	3573905	3573915	11	p1	(A)11
chr5D:96890-17231414_3586121_3586130_10_0	chr5D:96890-17231414	3586121	3586130	10	p1	(A)10
chr5D:96890-17231414_3631047_3631068_22_0	chr5D:96890-17231414	3631047	3631068	22	p2	(TC)11
chr5D:96890-17231414_3652323_3652332_10_0	chr5D:96890-17231414	3652323	3652332	10	p1	(A)10
chr5D:96890-17231414_367029_367052_24_0	chr5D:96890-17231414	367029	367052	24	p3	(CCG)8
chr5D:96890-17231414_3694480_3694490_11_0	chr5D:96890-17231414	3694480	3694490	11	p1	(G)11
chr5D:96890-17231414_3696046_3696084_39_0	chr5D:96890-17231414	3696046	3696084	39	c	(TCC)5tatgtgctcgtt(TC)6
chr5D:96890-17231414_3697050_3697059_10_0	chr5D:96890-17231414	3697050	3697059	10	p1	(A)10
chr5D:96890-17231414_3697775_3697796_22_0	chr5D:96890-17231414	3697775	3697796	22	p2	(AG)11
chr5D:96890-17231414_3713579_3713591_13_0	chr5D:96890-17231414	3713579	3713591	13	p1	(T)13
chr5D:96890-17231414_3730602_3730613_12_0	chr5D:96890-17231414	3730602	3730613	12	p1	(A)12
chr5D:96890-17231414_3738061_3738072_12_0	chr5D:96890-17231414	3738061	3738072	12	p2	(GA)6
chr5D:96890-17231414_3794205_3794244_40_0	chr5D:96890-17231414	3794205	3794244	40	p2	(TC)20
chr5D:96890-17231414_3796313_3796328_16_0	chr5D:96890-17231414	3796313	3796328	16	p2	(TC)8
chr5D:96890-17231414_379891_379904_14_0	chr5D:96890-17231414	379891	379904	14	p2	(GA)7
chr5D:96890-17231414_3829674_3829684_11_0	chr5D:96890-17231414	3829674	3829684	11	p1	(G)11
chr5D:96890-17231414_3834346_3834355_10_0	chr5D:96890-17231414	3834346	3834355	10	p1	(A)10
chr5D:96890-17231414_3882156_3882167_12_0	chr5D:96890-17231414	3882156	3882167	12	p1	(A)12
chr5D:96890-17231414_3932025_3932042_18_0	chr5D:96890-17231414	3932025	3932042	18	p2	(GA)9
chr5D:96890-17231414_39574_39595_22_0	chr5D:96890-17231414	39574	39595	22	p2	(TG)11
chr5D:96890-17231414_3960654_3960663_10_0	chr5D:96890-17231414	3960654	3960663	10	p1	(T)10
chr5D:96890-17231414_3983016_3983030_15_0	chr5D:96890-17231414	3983016	3983030	15	p3	(GCG)5
chr5D:96890-17231414_4022460_4022486_27_0	chr5D:96890-17231414	4022460	4022486	27	p3	(TCA)9
chr5D:96890-17231414_4072909_4072918_10_0	chr5D:96890-17231414	4072909	4072918	10	p1	(C)10
chr5D:96890-17231414_4081110_4081137_28_0	chr5D:96890-17231414	4081110	4081137	28	p2	(TA)14
chr5D:96890-17231414_4128410_4128421_12_0	chr5D:96890-17231414	4128410	4128421	12	p2	(CT)6
chr5D:96890-17231414_4134077_4134087_11_0	chr5D:96890-17231414	4134077	4134087	11	p1	(C)11
chr5D:96890-17231414_4146015_4146024_10_0	chr5D:96890-17231414	4146015	4146024	10	p1	(A)10
chr5D:96890-17231414_4164606_4164617_12_0	chr5D:96890-17231414	4164606	4164617	12	p2	(GA)6
chr5D:96890-17231414_4164840_4164854_15_0	chr5D:96890-17231414	4164840	4164854	15	p3	(CCG)5
chr5D:96890-17231414_4180217_4180228_12_0	chr5D:96890-17231414	4180217	4180228	12	p1	(G)12
chr5D:96890-17231414_41892_41906_15_0	chr5D:96890-17231414	41892	41906	15	p3	(GGC)5
chr5D:96890-17231414_4207376_4207387_12_0	chr5D:96890-17231414	4207376	4207387	12	p1	(A)12
chr5D:96890-17231414_4228394_4228403_10_0	chr5D:96890-17231414	4228394	4228403	10	p1	(T)10
chr5D:96890-17231414_4242416_4242427_12_0	chr5D:96890-17231414	4242416	4242427	12	p1	(A)12
chr5D:96890-17231414_4242999_4243010_12_0	chr5D:96890-17231414	4242999	4243010	12	p2	(GA)6
chr5D:96890-17231414_4265030_4265053_24_0	chr5D:96890-17231414	4265030	4265053	24	p3	(TCA)8
chr5D:96890-17231414_4265560_4265574_15_0	chr5D:96890-17231414	4265560	4265574	15	p3	(GCC)5
chr5D:96890-17231414_461354_461377_24_0	chr5D:96890-17231414	461354	461377	24	p4	(CTCA)6
chr5D:96890-17231414_4704012_4704021_10_0	chr5D:96890-17231414	4704012	4704021	10	p1	(T)10
chr5D:96890-17231414_4706137_4706146_10_0	chr5D:96890-17231414	4706137	4706146	10	p1	(A)10
chr5D:96890-17231414_4716539_4716553_15_0	chr5D:96890-17231414	4716539	4716553	15	p3	(ATC)5
chr5D:96890-17231414_474321_474340_20_0	chr5D:96890-17231414	474321	474340	20	p2	(TA)10
chr5D:96890-17231414_4753250_4753264_15_0	chr5D:96890-17231414	4753250	4753264	15	p3	(TCA)5
chr5D:96890-17231414_4801916_4801927_12_0	chr5D:96890-17231414	4801916	4801927	12	p2	(CT)6
chr5D:96890-17231414_4808080_4808105_26_0	chr5D:96890-17231414	4808080	4808105	26	p2	(CT)13
chr5D:96890-17231414_4808513_4808524_12_0	chr5D:96890-17231414	4808513	4808524	12	p2	(TC)6
chr5D:96890-17231414_4814943_4814962_20_0	chr5D:96890-17231414	4814943	4814962	20	p4	(TGCA)5
chr5D:96890-17231414_4815481_4815495_15_0	chr5D:96890-17231414	4815481	4815495	15	p3	(TAG)5
chr5D:96890-17231414_4817726_4817745_20_0	chr5D:96890-17231414	4817726	4817745	20	p2	(TA)10
chr5D:96890-17231414_4867460_4867474_15_0	chr5D:96890-17231414	4867460	4867474	15	p3	(CGG)5
chr5D:96890-17231414_4956164_4956178_15_0	chr5D:96890-17231414	4956164	4956178	15	p3	(GCG)5
chr5D:96890-17231414_4961954_4961964_11_0	chr5D:96890-17231414	4961954	4961964	11	p1	(C)11
chr5D:96890-17231414_4982171_4982180_10_0	chr5D:96890-17231414	4982171	4982180	10	p1	(A)10
chr5D:96890-17231414_4989706_4989715_10_0	chr5D:96890-17231414	4989706	4989715	10	p1	(C)10
chr5D:96890-17231414_5001715_5001724_10_0	chr5D:96890-17231414	5001715	5001724	10	p1	(A)10
chr5D:96890-17231414_5006897_5006911_15_0	chr5D:96890-17231414	5006897	5006911	15	p3	(CTT)5
chr5D:96890-17231414_5013562_5013575_14_0	chr5D:96890-17231414	5013562	5013575	14	p2	(CA)7
chr5D:96890-17231414_5022215_5022229_15_0	chr5D:96890-17231414	5022215	5022229	15	p3	(GAT)5
chr5D:96890-17231414_5042509_5042520_12_0	chr5D:96890-17231414	5042509	5042520	12	p2	(AC)6
chr5D:96890-17231414_5050591_5050600_10_0	chr5D:96890-17231414	5050591	5050600	10	p1	(G)10
chr5D:96890-17231414_505262_505273_12_0	chr5D:96890-17231414	505262	505273	12	p1	(G)12
chr5D:96890-17231414_5067220_5067243_24_0	chr5D:96890-17231414	5067220	5067243	24	p4	(TATG)6
chr5D:96890-17231414_5074604_5074614_11_0	chr5D:96890-17231414	5074604	5074614	11	p1	(T)11
chr5D:96890-17231414_5077107_5077126_20_0	chr5D:96890-17231414	5077107	5077126	20	p4	(ATCA)5
chr5D:96890-17231414_5079448_5079461_14_0	chr5D:96890-17231414	5079448	5079461	14	p2	(AG)7
chr5D:96890-17231414_510954_510965_12_0	chr5D:96890-17231414	510954	510965	12	p1	(G)12
chr5D:96890-17231414_5110155_5110164_10_0	chr5D:96890-17231414	5110155	5110164	10	p1	(G)10
chr5D:96890-17231414_514465_514509_45_0	chr5D:96890-17231414	514465	514509	45	c	(TCC)6gttgcccctcct(TCC)5
chr5D:96890-17231414_517258_517269_12_0	chr5D:96890-17231414	517258	517269	12	p1	(G)12
chr5D:96890-17231414_5192480_5192495_16_0	chr5D:96890-17231414	5192480	5192495	16	p2	(AG)8
chr5D:96890-17231414_5195216_5195226_11_0	chr5D:96890-17231414	5195216	5195226	11	p1	(G)11
chr5D:96890-17231414_52499_52510_12_0	chr5D:96890-17231414	52499	52510	12	p2	(CA)6
chr5D:96890-17231414_5264161_5264170_10_0	chr5D:96890-17231414	5264161	5264170	10	p1	(G)10
chr5D:96890-17231414_5266179_5266188_10_0	chr5D:96890-17231414	5266179	5266188	10	p1	(T)10
chr5D:96890-17231414_5266884_5266903_20_0	chr5D:96890-17231414	5266884	5266903	20	p4	(CATG)5
chr5D:96890-17231414_5270963_5270974_12_0	chr5D:96890-17231414	5270963	5270974	12	p1	(T)12
chr5D:96890-17231414_530343_530374_32_0	chr5D:96890-17231414	530343	530374	32	p2	(TC)16
chr5D:96890-17231414_5315658_5315667_10_0	chr5D:96890-17231414	5315658	5315667	10	p1	(T)10
chr5D:96890-17231414_5323079_5323117_39_0	chr5D:96890-17231414	5323079	5323117	39	p3	(ATC)13
chr5D:96890-17231414_5332309_5332318_10_0	chr5D:96890-17231414	5332309	5332318	10	p1	(A)10
chr5D:96890-17231414_5353426_5353440_15_0	chr5D:96890-17231414	5353426	5353440	15	p3	(AAG)5
chr5D:96890-17231414_5394266_5394277_12_0	chr5D:96890-17231414	5394266	5394277	12	p2	(AT)6
chr5D:96890-17231414_5403403_5403417_15_0	chr5D:96890-17231414	5403403	5403417	15	p3	(CTC)5
chr5D:96890-17231414_5454302_5454311_10_0	chr5D:96890-17231414	5454302	5454311	10	p1	(A)10
chr5D:96890-17231414_5454924_5454936_13_0	chr5D:96890-17231414	5454924	5454936	13	p1	(T)13
chr5D:96890-17231414_5473448_5473457_10_0	chr5D:96890-17231414	5473448	5473457	10	p1	(A)10
chr5D:96890-17231414_548931_548942_12_0	chr5D:96890-17231414	548931	548942	12	p2	(TC)6
chr5D:96890-17231414_549344_549355_12_0	chr5D:96890-17231414	549344	549355	12	p1	(G)12
chr5D:96890-17231414_5500800_5500865_66_0	chr5D:96890-17231414	5500800	5500865	66	p2	(CT)33
chr5D:96890-17231414_5501473_5501510_38_0	chr5D:96890-17231414	5501473	5501510	38	p2	(TC)19
chr5D:96890-17231414_5524479_5524490_12_0	chr5D:96890-17231414	5524479	5524490	12	p1	(G)12
chr5D:96890-17231414_5538068_5538081_14_0	chr5D:96890-17231414	5538068	5538081	14	p1	(A)14
chr5D:96890-17231414_5538885_5538896_12_0	chr5D:96890-17231414	5538885	5538896	12	p2	(CT)6
chr5D:96890-17231414_5540579_5540593_15_0	chr5D:96890-17231414	5540579	5540593	15	p3	(CGC)5
chr5D:96890-17231414_5558841_5558884_44_0	chr5D:96890-17231414	5558841	5558884	44	c	(TA)8tc(TG)13
chr5D:96890-17231414_5565933_5565944_12_0	chr5D:96890-17231414	5565933	5565944	12	p2	(AC)6
chr5D:96890-17231414_5585385_5585456_72_0	chr5D:96890-17231414	5585385	5585456	72	c	(CAG)8atcgactcacttagccaggaaagggggtct(CAG)6
chr5D:96890-17231414_5586574_5586583_10_0	chr5D:96890-17231414	5586574	5586583	10	p1	(C)10
chr5D:96890-17231414_5591455_5591464_10_0	chr5D:96890-17231414	5591455	5591464	10	p1	(T)10
chr5D:96890-17231414_5600448_5600462_15_0	chr5D:96890-17231414	5600448	5600462	15	p3	(TCA)5
chr5D:96890-17231414_5609658_5609717_60_0	chr5D:96890-17231414	5609658	5609717	60	c	(GT)7gcgcgcgcgcatgcccgaggaggttttgttgt(TG)7
chr5D:96890-17231414_5628922_5628939_18_0	chr5D:96890-17231414	5628922	5628939	18	p3	(TCA)6
chr5D:96890-17231414_5638614_5638628_15_0	chr5D:96890-17231414	5638614	5638628	15	p3	(AGC)5
chr5D:96890-17231414_5687317_5687326_10_0	chr5D:96890-17231414	5687317	5687326	10	p1	(T)10
chr5D:96890-17231414_5695482_5695499_18_0	chr5D:96890-17231414	5695482	5695499	18	p3	(CGC)6
chr5D:96890-17231414_5695812_5695826_15_0	chr5D:96890-17231414	5695812	5695826	15	p3	(TGC)5
chr5D:96890-17231414_5698771_5698794_24_0	chr5D:96890-17231414	5698771	5698794	24	p3	(GCT)8
chr5D:96890-17231414_5718056_5718077_22_0	chr5D:96890-17231414	5718056	5718077	22	p2	(GA)11
chr5D:96890-17231414_5724214_5724228_15_0	chr5D:96890-17231414	5724214	5724228	15	p3	(GCA)5
chr5D:96890-17231414_5727979_5728032_54_0	chr5D:96890-17231414	5727979	5728032	54	p2	(AC)27
chr5D:96890-17231414_5860544_5860555_12_0	chr5D:96890-17231414	5860544	5860555	12	p2	(GA)6
chr5D:96890-17231414_5875916_5875927_12_0	chr5D:96890-17231414	5875916	5875927	12	p1	(C)12
chr5D:96890-17231414_5877067_5877108_42_0	chr5D:96890-17231414	5877067	5877108	42	p2	(TA)21
chr5D:96890-17231414_5906808_5906818_11_0	chr5D:96890-17231414	5906808	5906818	11	p1	(T)11
chr5D:96890-17231414_5907041_5907065_25_0	chr5D:96890-17231414	5907041	5907065	25	p5	(CCCAT)5
chr5D:96890-17231414_5947255_5947269_15_0	chr5D:96890-17231414	5947255	5947269	15	p3	(GCA)5
chr5D:96890-17231414_5953637_5953648_12_0	chr5D:96890-17231414	5953637	5953648	12	p2	(GA)6
chr5D:96890-17231414_5967654_5967689_36_0	chr5D:96890-17231414	5967654	5967689	36	c	(G)11cccttggctgccc(CT)6
chr5D:96890-17231414_5982232_5982241_10_0	chr5D:96890-17231414	5982232	5982241	10	p1	(A)10
chr5D:96890-17231414_5996988_5997002_15_0	chr5D:96890-17231414	5996988	5997002	15	p3	(GAG)5
chr5D:96890-17231414_5998190_5998204_15_0	chr5D:96890-17231414	5998190	5998204	15	p3	(GAG)5
chr5D:96890-17231414_6076923_6076932_10_0	chr5D:96890-17231414	6076923	6076932	10	p1	(T)10
chr5D:96890-17231414_6133709_6133720_12_0	chr5D:96890-17231414	6133709	6133720	12	p1	(C)12
chr5D:96890-17231414_6141573_6141582_10_0	chr5D:96890-17231414	6141573	6141582	10	p1	(A)10
chr5D:96890-17231414_6169691_6169701_11_0	chr5D:96890-17231414	6169691	6169701	11	p1	(C)11
chr5D:96890-17231414_6202351_6202365_15_0	chr5D:96890-17231414	6202351	6202365	15	p3	(GAA)5
chr5D:96890-17231414_6206498_6206508_11_0	chr5D:96890-17231414	6206498	6206508	11	p1	(C)11
chr5D:96890-17231414_6235766_6235777_12_0	chr5D:96890-17231414	6235766	6235777	12	p2	(TA)6
chr5D:96890-17231414_6243259_6243268_10_0	chr5D:96890-17231414	6243259	6243268	10	p1	(A)10
chr5D:96890-17231414_6256840_6256849_10_0	chr5D:96890-17231414	6256840	6256849	10	p1	(T)10
chr5D:96890-17231414_6264428_6264440_13_0	chr5D:96890-17231414	6264428	6264440	13	p1	(A)13
chr5D:96890-17231414_6269495_6269506_12_0	chr5D:96890-17231414	6269495	6269506	12	p1	(G)12
chr5D:96890-17231414_6273815_6273826_12_0	chr5D:96890-17231414	6273815	6273826	12	p1	(C)12
chr5D:96890-17231414_6288992_6289002_11_0	chr5D:96890-17231414	6288992	6289002	11	p1	(T)11
chr5D:96890-17231414_6306871_6306881_11_0	chr5D:96890-17231414	6306871	6306881	11	p1	(G)11
chr5D:96890-17231414_6348365_6348380_16_0	chr5D:96890-17231414	6348365	6348380	16	p2	(AC)8
chr5D:96890-17231414_6381461_6381473_13_0	chr5D:96890-17231414	6381461	6381473	13	p1	(G)13
chr5D:96890-17231414_6384035_6384066_32_0	chr5D:96890-17231414	6384035	6384066	32	p2	(CA)16
chr5D:96890-17231414_6385389_6385436_48_0	chr5D:96890-17231414	6385389	6385436	48	p2	(TC)24
chr5D:96890-17231414_6389520_6389558_39_0	chr5D:96890-17231414	6389520	6389558	39	p3	(AAG)13
chr5D:96890-17231414_6420714_6420723_10_0	chr5D:96890-17231414	6420714	6420723	10	p1	(T)10
chr5D:96890-17231414_6422993_6423002_10_0	chr5D:96890-17231414	6422993	6423002	10	p1	(T)10
chr5D:96890-17231414_6428061_6428080_20_0	chr5D:96890-17231414	6428061	6428080	20	p4	(AGCT)5
chr5D:96890-17231414_6435950_6435961_12_0	chr5D:96890-17231414	6435950	6435961	12	p1	(G)12
chr5D:96890-17231414_6439349_6439363_15_0	chr5D:96890-17231414	6439349	6439363	15	p3	(CCA)5
chr5D:96890-17231414_6442929_6442938_10_0	chr5D:96890-17231414	6442929	6442938	10	p1	(T)10
chr5D:96890-17231414_6445257_6445271_15_0	chr5D:96890-17231414	6445257	6445271	15	p3	(GCT)5
chr5D:96890-17231414_6486617_6486628_12_0	chr5D:96890-17231414	6486617	6486628	12	p1	(G)12
chr5D:96890-17231414_6491206_6491217_12_0	chr5D:96890-17231414	6491206	6491217	12	p2	(TC)6
chr5D:96890-17231414_6510668_6510682_15_0	chr5D:96890-17231414	6510668	6510682	15	p3	(GGA)5
chr5D:96890-17231414_6546580_6546589_10_0	chr5D:96890-17231414	6546580	6546589	10	p1	(A)10
chr5D:96890-17231414_6556847_6556858_12_0	chr5D:96890-17231414	6556847	6556858	12	p1	(C)12
chr5D:96890-17231414_6566182_6566193_12_0	chr5D:96890-17231414	6566182	6566193	12	p2	(AT)6
chr5D:96890-17231414_6610564_6610574_11_0	chr5D:96890-17231414	6610564	6610574	11	p1	(T)11
chr5D:96890-17231414_6632550_6632564_15_0	chr5D:96890-17231414	6632550	6632564	15	p3	(CCA)5
chr5D:96890-17231414_6661899_6661908_10_0	chr5D:96890-17231414	6661899	6661908	10	p1	(A)10
chr5D:96890-17231414_6676114_6676123_10_0	chr5D:96890-17231414	6676114	6676123	10	p1	(G)10
chr5D:96890-17231414_66885_66902_18_0	chr5D:96890-17231414	66885	66902	18	p3	(ATC)6
chr5D:96890-17231414_6735590_6735615_26_0	chr5D:96890-17231414	6735590	6735615	26	p2	(TA)13
chr5D:96890-17231414_6759217_6759234_18_0	chr5D:96890-17231414	6759217	6759234	18	p2	(CT)9
chr5D:96890-17231414_6763385_6763394_10_0	chr5D:96890-17231414	6763385	6763394	10	p1	(C)10
chr5D:96890-17231414_6813039_6813081_43_0	chr5D:96890-17231414	6813039	6813081	43	c	(CT)6cgcagtggtcaccgccgtg(CT)6
chr5D:96890-17231414_6816027_6816041_15_0	chr5D:96890-17231414	6816027	6816041	15	p3	(CTC)5
chr5D:96890-17231414_6816846_6816860_15_0	chr5D:96890-17231414	6816846	6816860	15	p3	(GAA)5
chr5D:96890-17231414_6836719_6836733_15_0	chr5D:96890-17231414	6836719	6836733	15	p3	(TTC)5
chr5D:96890-17231414_683_706_24_0	chr5D:96890-17231414	683	706	24	p4	(AATC)6
chr5D:96890-17231414_6853294_6853311_18_0	chr5D:96890-17231414	6853294	6853311	18	p2	(TG)9
chr5D:96890-17231414_6902044_6902061_18_0	chr5D:96890-17231414	6902044	6902061	18	p3	(ATC)6
chr5D:96890-17231414_6902850_6902860_11_0	chr5D:96890-17231414	6902850	6902860	11	p1	(A)11
chr5D:96890-17231414_6914885_6914902_18_0	chr5D:96890-17231414	6914885	6914902	18	p2	(GT)9
chr5D:96890-17231414_6917045_6917065_21_0	chr5D:96890-17231414	6917045	6917065	21	p3	(GAA)7
chr5D:96890-17231414_6918876_6918887_12_0	chr5D:96890-17231414	6918876	6918887	12	p2	(AT)6
chr5D:96890-17231414_6921007_6921016_10_0	chr5D:96890-17231414	6921007	6921016	10	p1	(A)10
chr5D:96890-17231414_6923744_6923753_10_0	chr5D:96890-17231414	6923744	6923753	10	p1	(T)10
chr5D:96890-17231414_6939671_6939686_16_0	chr5D:96890-17231414	6939671	6939686	16	p2	(TC)8
chr5D:96890-17231414_6939855_6939868_14_0	chr5D:96890-17231414	6939855	6939868	14	p2	(TC)7
chr5D:96890-17231414_6941743_6941752_10_0	chr5D:96890-17231414	6941743	6941752	10	p1	(T)10
chr5D:96890-17231414_6942115_6942124_10_0	chr5D:96890-17231414	6942115	6942124	10	p1	(T)10
chr5D:96890-17231414_6942279_6942312_34_0	chr5D:96890-17231414	6942279	6942312	34	p2	(TC)17
chr5D:96890-17231414_6955548_6955561_14_0	chr5D:96890-17231414	6955548	6955561	14	p2	(CT)7
chr5D:96890-17231414_6957000_6957011_12_0	chr5D:96890-17231414	6957000	6957011	12	p1	(A)12
chr5D:96890-17231414_6987861_6987878_18_0	chr5D:96890-17231414	6987861	6987878	18	p3	(TCC)6
chr5D:96890-17231414_7006250_7006261_12_0	chr5D:96890-17231414	7006250	7006261	12	p2	(AT)6
chr5D:96890-17231414_7040687_7040696_10_0	chr5D:96890-17231414	7040687	7040696	10	p1	(G)10
chr5D:96890-17231414_7084662_7084673_12_0	chr5D:96890-17231414	7084662	7084673	12	p2	(AC)6
chr5D:96890-17231414_7084883_7084909_27_0	chr5D:96890-17231414	7084883	7084909	27	p3	(TCC)9
chr5D:96890-17231414_7108071_7108084_14_0	chr5D:96890-17231414	7108071	7108084	14	p2	(CA)7
chr5D:96890-17231414_7154901_7154911_11_0	chr5D:96890-17231414	7154901	7154911	11	p1	(T)11
chr5D:96890-17231414_7168515_7168529_15_0	chr5D:96890-17231414	7168515	7168529	15	p3	(GAG)5
chr5D:96890-17231414_7178468_7178482_15_0	chr5D:96890-17231414	7178468	7178482	15	p3	(GTT)5
chr5D:96890-17231414_7201825_7201834_10_0	chr5D:96890-17231414	7201825	7201834	10	p1	(C)10
chr5D:96890-17231414_7202934_7202947_14_0	chr5D:96890-17231414	7202934	7202947	14	p2	(TC)7
chr5D:96890-17231414_7234988_7234997_10_0	chr5D:96890-17231414	7234988	7234997	10	p1	(T)10
chr5D:96890-17231414_7280967_7280977_11_0	chr5D:96890-17231414	7280967	7280977	11	p1	(C)11
chr5D:96890-17231414_7306397_7306417_21_0	chr5D:96890-17231414	7306397	7306417	21	p3	(AAG)7
chr5D:96890-17231414_7310059_7310069_11_0	chr5D:96890-17231414	7310059	7310069	11	p1	(T)11
chr5D:96890-17231414_7316609_7316618_10_0	chr5D:96890-17231414	7316609	7316618	10	p1	(A)10
chr5D:96890-17231414_7319929_7319948_20_0	chr5D:96890-17231414	7319929	7319948	20	p4	(TGGA)5
chr5D:96890-17231414_7325874_7325889_16_0	chr5D:96890-17231414	7325874	7325889	16	p2	(AT)8
chr5D:96890-17231414_7327123_7327140_18_0	chr5D:96890-17231414	7327123	7327140	18	p3	(CCG)6
chr5D:96890-17231414_7328645_7328659_15_0	chr5D:96890-17231414	7328645	7328659	15	p3	(TTA)5
chr5D:96890-17231414_7374864_7374877_14_0	chr5D:96890-17231414	7374864	7374877	14	p2	(CT)7
chr5D:96890-17231414_7389881_7389890_10_0	chr5D:96890-17231414	7389881	7389890	10	p1	(T)10
chr5D:96890-17231414_7404588_7404599_12_0	chr5D:96890-17231414	7404588	7404599	12	p2	(CA)6
chr5D:96890-17231414_7408197_7408208_12_0	chr5D:96890-17231414	7408197	7408208	12	p2	(AG)6
chr5D:96890-17231414_7438147_7438158_12_0	chr5D:96890-17231414	7438147	7438158	12	p2	(GA)6
chr5D:96890-17231414_7447426_7447436_11_0	chr5D:96890-17231414	7447426	7447436	11	p1	(C)11
chr5D:96890-17231414_7475405_7475419_15_0	chr5D:96890-17231414	7475405	7475419	15	p3	(TTA)5
chr5D:96890-17231414_7493791_7493832_42_0	chr5D:96890-17231414	7493791	7493832	42	p2	(AC)21
chr5D:96890-17231414_7495066_7495129_64_0	chr5D:96890-17231414	7495066	7495129	64	p2	(AT)32
chr5D:96890-17231414_7496668_7496689_22_0	chr5D:96890-17231414	7496668	7496689	22	p2	(AT)11
chr5D:96890-17231414_7504848_7504871_24_0	chr5D:96890-17231414	7504848	7504871	24	p4	(AACA)6
chr5D:96890-17231414_7521579_7521589_11_0	chr5D:96890-17231414	7521579	7521589	11	p1	(G)11
chr5D:96890-17231414_7528492_7528501_10_0	chr5D:96890-17231414	7528492	7528501	10	p1	(G)10
chr5D:96890-17231414_7531722_7531736_15_0	chr5D:96890-17231414	7531722	7531736	15	p1	(G)15
chr5D:96890-17231414_7534991_7535000_10_0	chr5D:96890-17231414	7534991	7535000	10	p1	(T)10
chr5D:96890-17231414_7537468_7537485_18_0	chr5D:96890-17231414	7537468	7537485	18	p3	(TAC)6
chr5D:96890-17231414_7538507_7538540_34_0	chr5D:96890-17231414	7538507	7538540	34	p2	(GA)17
chr5D:96890-17231414_7597492_7597506_15_0	chr5D:96890-17231414	7597492	7597506	15	p3	(TCT)5
chr5D:96890-17231414_7603849_7603858_10_0	chr5D:96890-17231414	7603849	7603858	10	p1	(C)10
chr5D:96890-17231414_7612207_7612216_10_0	chr5D:96890-17231414	7612207	7612216	10	p1	(C)10
chr5D:96890-17231414_7621201_7621211_11_0	chr5D:96890-17231414	7621201	7621211	11	p1	(A)11
chr5D:96890-17231414_7655423_7655434_12_0	chr5D:96890-17231414	7655423	7655434	12	p1	(T)12
chr5D:96890-17231414_7656357_7656388_32_0	chr5D:96890-17231414	7656357	7656388	32	p2	(TC)16
chr5D:96890-17231414_7681606_7681617_12_0	chr5D:96890-17231414	7681606	7681617	12	p2	(GA)6
chr5D:96890-17231414_7683529_7683538_10_0	chr5D:96890-17231414	7683529	7683538	10	p1	(A)10
chr5D:96890-17231414_7687852_7687865_14_0	chr5D:96890-17231414	7687852	7687865	14	p2	(CT)7
chr5D:96890-17231414_772337_772346_10_0	chr5D:96890-17231414	772337	772346	10	p1	(T)10
chr5D:96890-17231414_7732983_7733032_50_0	chr5D:96890-17231414	7732983	7733032	50	p2	(AT)25
chr5D:96890-17231414_7737673_7737684_12_0	chr5D:96890-17231414	7737673	7737684	12	p1	(C)12
chr5D:96890-17231414_7747666_7747676_11_0	chr5D:96890-17231414	7747666	7747676	11	p1	(G)11
chr5D:96890-17231414_7748786_7748800_15_0	chr5D:96890-17231414	7748786	7748800	15	p3	(GAA)5
chr5D:96890-17231414_775583_775593_11_0	chr5D:96890-17231414	775583	775593	11	p1	(C)11
chr5D:96890-17231414_7762561_7762584_24_0	chr5D:96890-17231414	7762561	7762584	24	p3	(CAA)8
chr5D:96890-17231414_7796670_7796684_15_0	chr5D:96890-17231414	7796670	7796684	15	p3	(AAG)5
chr5D:96890-17231414_7823683_7823696_14_0	chr5D:96890-17231414	7823683	7823696	14	p2	(AT)7
chr5D:96890-17231414_7831370_7831379_10_0	chr5D:96890-17231414	7831370	7831379	10	p1	(A)10
chr5D:96890-17231414_7835385_7835405_21_0	chr5D:96890-17231414	7835385	7835405	21	p3	(GAG)7
chr5D:96890-17231414_7851962_7851971_10_0	chr5D:96890-17231414	7851962	7851971	10	p1	(T)10
chr5D:96890-17231414_7852582_7852596_15_0	chr5D:96890-17231414	7852582	7852596	15	p3	(GGT)5
chr5D:96890-17231414_7855635_7855655_21_0	chr5D:96890-17231414	7855635	7855655	21	p3	(AAT)7
chr5D:96890-17231414_7857252_7857281_30_0	chr5D:96890-17231414	7857252	7857281	30	p6	(TCTATA)5
chr5D:96890-17231414_7870809_7870818_10_0	chr5D:96890-17231414	7870809	7870818	10	p1	(T)10
chr5D:96890-17231414_7887509_7887519_11_0	chr5D:96890-17231414	7887509	7887519	11	p1	(G)11
chr5D:96890-17231414_7890071_7890080_10_0	chr5D:96890-17231414	7890071	7890080	10	p1	(G)10
chr5D:96890-17231414_7937687_7937698_12_0	chr5D:96890-17231414	7937687	7937698	12	p2	(AC)6
chr5D:96890-17231414_7939986_7940003_18_0	chr5D:96890-17231414	7939986	7940003	18	p2	(CA)9
chr5D:96890-17231414_7941400_7941411_12_0	chr5D:96890-17231414	7941400	7941411	12	p2	(CT)6
chr5D:96890-17231414_7949269_7949283_15_0	chr5D:96890-17231414	7949269	7949283	15	p3	(CGG)5
chr5D:96890-17231414_7950017_7950027_11_0	chr5D:96890-17231414	7950017	7950027	11	p1	(A)11
chr5D:96890-17231414_798162_798173_12_0	chr5D:96890-17231414	798162	798173	12	p2	(AG)6
chr5D:96890-17231414_8058843_8058890_48_0	chr5D:96890-17231414	8058843	8058890	48	c	(GA)6ggaggggccatagggctggccgag(C)12
chr5D:96890-17231414_8073745_8073759_15_0	chr5D:96890-17231414	8073745	8073759	15	p3	(TCT)5
chr5D:96890-17231414_8081568_8081579_12_0	chr5D:96890-17231414	8081568	8081579	12	p1	(A)12
chr5D:96890-17231414_8141141_8141152_12_0	chr5D:96890-17231414	8141141	8141152	12	p1	(C)12
chr5D:96890-17231414_8180815_8180825_11_0	chr5D:96890-17231414	8180815	8180825	11	p1	(G)11
chr5D:96890-17231414_8224834_8224848_15_0	chr5D:96890-17231414	8224834	8224848	15	p3	(AAG)5
chr5D:96890-17231414_8229919_8229930_12_0	chr5D:96890-17231414	8229919	8229930	12	p2	(GA)6
chr5D:96890-17231414_8235104_8235118_15_0	chr5D:96890-17231414	8235104	8235118	15	p3	(GAA)5
chr5D:96890-17231414_8238291_8238300_10_0	chr5D:96890-17231414	8238291	8238300	10	p1	(C)10
chr5D:96890-17231414_8264700_8264710_11_0	chr5D:96890-17231414	8264700	8264710	11	p1	(A)11
chr5D:96890-17231414_8287033_8287042_10_0	chr5D:96890-17231414	8287033	8287042	10	p1	(T)10
chr5D:96890-17231414_8288673_8288682_10_0	chr5D:96890-17231414	8288673	8288682	10	p1	(A)10
chr5D:96890-17231414_8294022_8294039_18_0	chr5D:96890-17231414	8294022	8294039	18	p2	(TG)9
chr5D:96890-17231414_8305292_8305301_10_0	chr5D:96890-17231414	8305292	8305301	10	p1	(T)10
chr5D:96890-17231414_8309822_8309839_18_0	chr5D:96890-17231414	8309822	8309839	18	p3	(CCG)6
chr5D:96890-17231414_8316542_8316559_18_0	chr5D:96890-17231414	8316542	8316559	18	p2	(AC)9
chr5D:96890-17231414_8317326_8317373_48_0	chr5D:96890-17231414	8317326	8317373	48	p2	(AC)24
chr5D:96890-17231414_8319155_8319164_10_0	chr5D:96890-17231414	8319155	8319164	10	p1	(A)10
chr5D:96890-17231414_8324050_8324060_11_0	chr5D:96890-17231414	8324050	8324060	11	p1	(T)11
chr5D:96890-17231414_836541_836555_15_0	chr5D:96890-17231414	836541	836555	15	p3	(GGC)5
chr5D:96890-17231414_837206_837241_36_0	chr5D:96890-17231414	837206	837241	36	p6	(GGATGA)6
chr5D:96890-17231414_8374118_8374128_11_0	chr5D:96890-17231414	8374118	8374128	11	p1	(C)11
chr5D:96890-17231414_8380707_8380721_15_0	chr5D:96890-17231414	8380707	8380721	15	p3	(ATG)5
chr5D:96890-17231414_8388569_8388582_14_0	chr5D:96890-17231414	8388569	8388582	14	p2	(TC)7
chr5D:96890-17231414_839386_839405_20_0	chr5D:96890-17231414	839386	839405	20	p4	(AGGG)5
chr5D:96890-17231414_8397311_8397325_15_0	chr5D:96890-17231414	8397311	8397325	15	p3	(GCG)5
chr5D:96890-17231414_8398761_8398780_20_0	chr5D:96890-17231414	8398761	8398780	20	p4	(CTTT)5
chr5D:96890-17231414_8401471_8401480_10_0	chr5D:96890-17231414	8401471	8401480	10	p1	(A)10
chr5D:96890-17231414_841965_842006_42_0	chr5D:96890-17231414	841965	842006	42	p2	(AC)21
chr5D:96890-17231414_842939_842948_10_0	chr5D:96890-17231414	842939	842948	10	p1	(A)10
chr5D:96890-17231414_844430_844449_20_0	chr5D:96890-17231414	844430	844449	20	p4	(AGGG)5
chr5D:96890-17231414_8447347_8447356_10_0	chr5D:96890-17231414	8447347	8447356	10	p1	(T)10
chr5D:96890-17231414_8451485_8451496_12_0	chr5D:96890-17231414	8451485	8451496	12	p2	(AC)6
chr5D:96890-17231414_8452135_8452144_10_0	chr5D:96890-17231414	8452135	8452144	10	p1	(A)10
chr5D:96890-17231414_8454865_8454879_15_0	chr5D:96890-17231414	8454865	8454879	15	p3	(GGA)5
chr5D:96890-17231414_8455183_8455193_11_0	chr5D:96890-17231414	8455183	8455193	11	p1	(T)11
chr5D:96890-17231414_8455498_8455511_14_0	chr5D:96890-17231414	8455498	8455511	14	p1	(T)14
chr5D:96890-17231414_8473840_8473850_11_0	chr5D:96890-17231414	8473840	8473850	11	p1	(G)11
chr5D:96890-17231414_8494704_8494717_14_0	chr5D:96890-17231414	8494704	8494717	14	p2	(GA)7
chr5D:96890-17231414_8507728_8507745_18_0	chr5D:96890-17231414	8507728	8507745	18	p3	(TCA)6
chr5D:96890-17231414_8514065_8514075_11_0	chr5D:96890-17231414	8514065	8514075	11	p1	(T)11
chr5D:96890-17231414_851500_851510_11_0	chr5D:96890-17231414	851500	851510	11	p1	(G)11
chr5D:96890-17231414_8517021_8517032_12_0	chr5D:96890-17231414	8517021	8517032	12	p2	(TA)6
chr5D:96890-17231414_8534232_8534241_10_0	chr5D:96890-17231414	8534232	8534241	10	p1	(T)10
chr5D:96890-17231414_85351_85368_18_0	chr5D:96890-17231414	85351	85368	18	p3	(ATC)6
chr5D:96890-17231414_8538226_8538245_20_0	chr5D:96890-17231414	8538226	8538245	20	p4	(AGCC)5
chr5D:96890-17231414_8543648_8543659_12_0	chr5D:96890-17231414	8543648	8543659	12	p2	(GC)6
chr5D:96890-17231414_8544007_8544026_20_0	chr5D:96890-17231414	8544007	8544026	20	p4	(GCAC)5
chr5D:96890-17231414_8544441_8544455_15_0	chr5D:96890-17231414	8544441	8544455	15	p3	(AGC)5
chr5D:96890-17231414_8544613_8544657_45_0	chr5D:96890-17231414	8544613	8544657	45	c	(CTT)7caa(GGC)7
chr5D:96890-17231414_8545809_8545828_20_0	chr5D:96890-17231414	8545809	8545828	20	p2	(AC)10
chr5D:96890-17231414_8614058_8614067_10_0	chr5D:96890-17231414	8614058	8614067	10	p1	(A)10
chr5D:96890-17231414_8614320_8614330_11_0	chr5D:96890-17231414	8614320	8614330	11	p1	(T)11
chr5D:96890-17231414_8621698_8621707_10_0	chr5D:96890-17231414	8621698	8621707	10	p1	(T)10
chr5D:96890-17231414_8623636_8623656_21_0	chr5D:96890-17231414	8623636	8623656	21	p3	(ACC)7
chr5D:96890-17231414_8650003_8650050_48_0	chr5D:96890-17231414	8650003	8650050	48	p2	(TC)24
chr5D:96890-17231414_8656992_8657003_12_0	chr5D:96890-17231414	8656992	8657003	12	p1	(A)12
chr5D:96890-17231414_8657515_8657547_33_0	chr5D:96890-17231414	8657515	8657547	33	c	(CCA)5cct(CCA)5
chr5D:96890-17231414_8658769_8658786_18_0	chr5D:96890-17231414	8658769	8658786	18	p3	(TGC)6
chr5D:96890-17231414_8706419_8706434_16_0	chr5D:96890-17231414	8706419	8706434	16	p2	(CT)8
chr5D:96890-17231414_8747197_8747217_21_0	chr5D:96890-17231414	8747197	8747217	21	p3	(TAG)7
chr5D:96890-17231414_880928_880939_12_0	chr5D:96890-17231414	880928	880939	12	p1	(G)12
chr5D:96890-17231414_884137_884156_20_0	chr5D:96890-17231414	884137	884156	20	p4	(AGGA)5
chr5D:96890-17231414_8913558_8913587_30_0	chr5D:96890-17231414	8913558	8913587	30	p5	(GAAAA)6
chr5D:96890-17231414_8919774_8919793_20_0	chr5D:96890-17231414	8919774	8919793	20	p2	(TA)10
chr5D:96890-17231414_8933846_8933856_11_0	chr5D:96890-17231414	8933846	8933856	11	p1	(A)11
chr5D:96890-17231414_8940561_8940573_13_0	chr5D:96890-17231414	8940561	8940573	13	p1	(C)13
chr5D:96890-17231414_8966315_8966326_12_0	chr5D:96890-17231414	8966315	8966326	12	p1	(G)12
chr5D:96890-17231414_8968381_8968390_10_0	chr5D:96890-17231414	8968381	8968390	10	p1	(A)10
chr5D:96890-17231414_8973534_8973543_10_0	chr5D:96890-17231414	8973534	8973543	10	p1	(T)10
chr5D:96890-17231414_8974070_8974079_10_0	chr5D:96890-17231414	8974070	8974079	10	p1	(T)10
chr5D:96890-17231414_8976249_8976260_12_0	chr5D:96890-17231414	8976249	8976260	12	p1	(C)12
chr5D:96890-17231414_8980828_8980837_10_0	chr5D:96890-17231414	8980828	8980837	10	p1	(A)10
chr5D:96890-17231414_8988005_8988019_15_0	chr5D:96890-17231414	8988005	8988019	15	p3	(TCT)5
chr5D:96890-17231414_9006999_9007008_10_0	chr5D:96890-17231414	9006999	9007008	10	p1	(T)10
chr5D:96890-17231414_9008346_9008400_55_0	chr5D:96890-17231414	9008346	9008400	55	c	(A)10gtaaacgcgtttttttgcgggaaaaaaatgttttc(A)10
chr5D:96890-17231414_9010521_9010530_10_0	chr5D:96890-17231414	9010521	9010530	10	p1	(A)10
chr5D:96890-17231414_9012796_9012813_18_0	chr5D:96890-17231414	9012796	9012813	18	p3	(CCG)6
chr5D:96890-17231414_9014648_9014657_10_0	chr5D:96890-17231414	9014648	9014657	10	p1	(T)10
chr5D:96890-17231414_9022137_9022147_11_0	chr5D:96890-17231414	9022137	9022147	11	p1	(T)11
chr5D:96890-17231414_9026273_9026282_10_0	chr5D:96890-17231414	9026273	9026282	10	p1	(T)10
chr5D:96890-17231414_9029236_9029247_12_0	chr5D:96890-17231414	9029236	9029247	12	p1	(C)12
chr5D:96890-17231414_9113823_9113838_16_0	chr5D:96890-17231414	9113823	9113838	16	p2	(TC)8
chr5D:96890-17231414_9119789_9119816_28_0	chr5D:96890-17231414	9119789	9119816	28	p2	(TC)14
chr5D:96890-17231414_9193665_9193674_10_0	chr5D:96890-17231414	9193665	9193674	10	p1	(T)10
chr5D:96890-17231414_9227570_9227579_10_0	chr5D:96890-17231414	9227570	9227579	10	p1	(A)10
chr5D:96890-17231414_9227760_9227774_15_0	chr5D:96890-17231414	9227760	9227774	15	p3	(GCG)5
chr5D:96890-17231414_9231192_9231209_18_0	chr5D:96890-17231414	9231192	9231209	18	p3	(GCC)6
chr5D:96890-17231414_9232736_9232753_18_0	chr5D:96890-17231414	9232736	9232753	18	p3	(GAT)6
chr5D:96890-17231414_9233217_9233226_10_0	chr5D:96890-17231414	9233217	9233226	10	p1	(T)10
chr5D:96890-17231414_9234996_9235010_15_0	chr5D:96890-17231414	9234996	9235010	15	p3	(GGA)5
chr5D:96890-17231414_9283489_9283498_10_0	chr5D:96890-17231414	9283489	9283498	10	p1	(G)10
chr5D:96890-17231414_9288808_9288818_11_0	chr5D:96890-17231414	9288808	9288818	11	p1	(T)11
chr5D:96890-17231414_9297644_9297714_71_0	chr5D:96890-17231414	9297644	9297714	71	c	(GC)6(AC)7ccacacacatgcacatgcacacacgtgtgcc(CA)7
chr5D:96890-17231414_9298340_9298349_10_0	chr5D:96890-17231414	9298340	9298349	10	p1	(G)10
chr5D:96890-17231414_9304293_9304313_21_0	chr5D:96890-17231414	9304293	9304313	21	p3	(TTG)7
chr5D:96890-17231414_930682_930696_15_0	chr5D:96890-17231414	930682	930696	15	p3	(AGA)5
chr5D:96890-17231414_9336371_9336385_15_0	chr5D:96890-17231414	9336371	9336385	15	p3	(CCT)5
chr5D:96890-17231414_9348950_9348961_12_0	chr5D:96890-17231414	9348950	9348961	12	p1	(A)12
chr5D:96890-17231414_9389132_9389149_18_0	chr5D:96890-17231414	9389132	9389149	18	p2	(TA)9
chr5D:96890-17231414_9401071_9401080_10_0	chr5D:96890-17231414	9401071	9401080	10	p1	(T)10
chr5D:96890-17231414_9404225_9404236_12_0	chr5D:96890-17231414	9404225	9404236	12	p1	(T)12
chr5D:96890-17231414_9433278_9433287_10_0	chr5D:96890-17231414	9433278	9433287	10	p1	(T)10
chr5D:96890-17231414_9454624_9454636_13_0	chr5D:96890-17231414	9454624	9454636	13	p1	(A)13
chr5D:96890-17231414_9456126_9456143_18_0	chr5D:96890-17231414	9456126	9456143	18	p2	(TA)9
chr5D:96890-17231414_9471346_9471357_12_0	chr5D:96890-17231414	9471346	9471357	12	p1	(T)12
chr5D:96890-17231414_9472616_9472626_11_0	chr5D:96890-17231414	9472616	9472626	11	p1	(A)11
chr5D:96890-17231414_9480549_9480558_10_0	chr5D:96890-17231414	9480549	9480558	10	p1	(T)10
chr5D:96890-17231414_9507971_9507986_16_0	chr5D:96890-17231414	9507971	9507986	16	p2	(TC)8
chr5D:96890-17231414_9509396_9509417_22_0	chr5D:96890-17231414	9509396	9509417	22	p2	(TC)11
chr5D:96890-17231414_9516667_9516696_30_0	chr5D:96890-17231414	9516667	9516696	30	p2	(TC)15
chr5D:96890-17231414_9530252_9530261_10_0	chr5D:96890-17231414	9530252	9530261	10	p1	(G)10
chr5D:96890-17231414_9541383_9541397_15_0	chr5D:96890-17231414	9541383	9541397	15	p3	(CGG)5
chr5D:96890-17231414_9541716_9541726_11_0	chr5D:96890-17231414	9541716	9541726	11	p1	(A)11
chr5D:96890-17231414_95447_95456_10_0	chr5D:96890-17231414	95447	95456	10	p1	(A)10
chr5D:96890-17231414_9578509_9578519_11_0	chr5D:96890-17231414	9578509	9578519	11	p1	(C)11
chr5D:96890-17231414_9596909_9596918_10_0	chr5D:96890-17231414	9596909	9596918	10	p1	(C)10
chr5D:96890-17231414_9612644_9612658_15_0	chr5D:96890-17231414	9612644	9612658	15	p3	(TAC)5
chr5D:96890-17231414_9630447_9630456_10_0	chr5D:96890-17231414	9630447	9630456	10	p1	(G)10
chr5D:96890-17231414_9651887_9651907_21_0	chr5D:96890-17231414	9651887	9651907	21	p3	(CTC)7
chr5D:96890-17231414_9668703_9668713_11_0	chr5D:96890-17231414	9668703	9668713	11	p1	(G)11
chr5D:96890-17231414_9676948_9676963_16_0	chr5D:96890-17231414	9676948	9676963	16	p2	(AT)8
chr5D:96890-17231414_9695055_9695069_15_0	chr5D:96890-17231414	9695055	9695069	15	p3	(CTC)5
chr5D:96890-17231414_9708474_9708488_15_0	chr5D:96890-17231414	9708474	9708488	15	p3	(ATG)5
chr5D:96890-17231414_9745673_9745687_15_0	chr5D:96890-17231414	9745673	9745687	15	p3	(CTT)5
chr5D:96890-17231414_9746333_9746347_15_0	chr5D:96890-17231414	9746333	9746347	15	p3	(GAA)5
chr5D:96890-17231414_9775022_9775033_12_0	chr5D:96890-17231414	9775022	9775033	12	p2	(TC)6
chr5D:96890-17231414_9819286_9819295_10_0	chr5D:96890-17231414	9819286	9819295	10	p1	(T)10
chr5D:96890-17231414_9822926_9822935_10_0	chr5D:96890-17231414	9822926	9822935	10	p1	(T)10
chr5D:96890-17231414_9826432_9826442_11_0	chr5D:96890-17231414	9826432	9826442	11	p1	(G)11
chr5D:96890-17231414_9859599_9859613_15_0	chr5D:96890-17231414	9859599	9859613	15	p3	(CGG)5
chr5D:96890-17231414_9862486_9862496_11_0	chr5D:96890-17231414	9862486	9862496	11	p1	(C)11
chr5D:96890-17231414_9865810_9865822_13_0	chr5D:96890-17231414	9865810	9865822	13	p1	(G)13
chr5D:96890-17231414_9870692_9870706_15_0	chr5D:96890-17231414	9870692	9870706	15	p3	(GAA)5
chr5D:96890-17231414_9906282_9906293_12_0	chr5D:96890-17231414	9906282	9906293	12	p2	(CT)6
chr5D:96890-17231414_9923052_9923061_10_0	chr5D:96890-17231414	9923052	9923061	10	p1	(C)10
chr5D:96890-17231414_9944652_9944661_10_0	chr5D:96890-17231414	9944652	9944661	10	p1	(T)10
chr5D:96890-17231414_9946204_9946215_12_0	chr5D:96890-17231414	9946204	9946215	12	p2	(GT)6
chr5D:96890-17231414_9964702_9964711_10_0	chr5D:96890-17231414	9964702	9964711	10	p1	(G)10
chr5D:96890-17231414_9968673_9968682_10_0	chr5D:96890-17231414	9968673	9968682	10	p1	(T)10
chr5D:96890-17231414_9978539_9978552_14_0	chr5D:96890-17231414	9978539	9978552	14	p2	(TA)7
